# Supplementary material for: QTL mapping for flag leaf-related traits and genetic effect of QFLW-6A on flag leaf width using two related introgression line populations in wheat
Source: PLoS One. 2020 Mar 19;15(3):e0229912. doi: 10.1371/journal.pone.0229912 (PMC7082017; doi:10.1371/journal.pone.0229912)
Supplement: S1 Table — (XLSX) [file pone.0229912.s001.xlsx]

## Sheet: Lumai 14 and Jing 411-Phenotype
	FLL-(2016-2017)				FLL-(2017-2018)				FLW-(2016-2017)				FLW-(2017-2018)				FLA-(2016-2017)				FLA-(2017-2018)				CCS1-(2016-2017)				CCS1-(2017-2018)				CCS2-(2016-2017)				CCS2-(2017-2018)				CCS3-(2016-2017)				CCS3-(2017-2018)
Line	R1	R2	R3		R1	R2	R3		R1	R2	R3		R1	R2	R3		R1	R2	R3		R1	R2	R3		R1	R2	R3		R1	R2	R3		R1	R2	R3		R1	R2	R3		R1	R2	R3		R1	R2	R3
Lumai 14	14.8	15.06	15.52		12	11.8	11.7		1.44667	1.51333	1.46		1.32	1.31	1.31		16.058	17.0931	16.9944		11.88	11.5935	11.4952		60.24	61.56	57.7	59.8333	60.2	69.5	60.7333		60.3	60.7667	56.8667		60.9333	63.2	60.4333		39.9333	46.6	37.7333		43.3667	46.6667	49.8
1	14.24	16.56	16.78		12.28	12.86	11.46		1.36	1.46	1.4		1.3	1.24	1.16		14.5248	18.1332	17.619		11.973	11.9598	9.9702		57.92	60.42	57.9		65.4333	62.9667	62.1333		45.42	57.3	46.0667		63.1333	58.1667	58.1667		4.4	34.9667	9.3		33.9	6.46667	39.9667
2	14.52	16.34	15.58		12.42	12.86	10.96		1.4	1.28	1.22		1.24	1.24	1.26		15.246	15.6864	14.2557		11.5506	11.9598	10.3572		56.72	57.1	54.6333		56.7667	58.1333	62.8		49.275	39.3	45.4667		56.6667	58.3667	54.9333		12.7667	26.1333	8.36667		17.4333	8.83333	30.6
3	14.46	14.42	15.04		10.96	12.86	11.96		1.46	1.42	1.42		1.22	1.22	1.48		15.8337	15.3573	16.0176		10.0284	11.7669	13.2756		59.2	61.66	59.7667		63.6667	64.6	61.4667		59.7667	39.8667	63.0667		61.8333	63.2333	60.2		28.9	36.1333	40.5		36.1333	7.1	25.2
4	15.5	15.36	14.54		12.4	12.22	12.16		1.5	1.46	1.46		1.38	1.32	1.34		17.4375	16.8192	15.9213		12.834	12.0978	12.2208		60.68	62.02	59.6667		61.2	62.8667	65		62.4667	62.5667	60.6667		59.1	60.6333	62.3333		51.4333	36.0333	52.0667		46.5	12.8	60.6333
5	15.42	13.94	15.08		12.06	12.56	11.04		1.54	1.44	1.48		1.36	1.32	1.4		17.8101	15.0552	16.7388		12.3012	12.4344	11.592		61.02	59.94	59.6		63.4	61.5667	65.0667		57.3	59.3667	58.4		67.4667	61.6667	64.9667		34.9333	43.1667	14.1		59.6667	12.9667	54
6	14.82	14.54	14.86		12.18	12.38	13.92		1.6	1.46	1.5		1.38	1.28	1.42		17.784	15.9213	16.7175		12.6063	11.8848	14.8248		59.18	60.46	63.8333		66.1667	65.7667	66.8		62.6333	62	62.1333		66.9	62.8667	63.4		59.8333	45.9	43.8333		59	19.3	53.1333
7	15.48	15.82	15.82		14.26	13.5	14.54		1.4	1.4	1.46		1.46	1.32	1.48		16.254	16.611	17.3229		15.6147	13.365	16.1394		56.16	59.38	59.8333		63.2	63.4667	65.6333		46.44	41.3333	52.2667		58.2667	50.7333	54.4333		6.6	15.4333	11.0667		28.6667	19.2333	40.2
8	14.52	15.7	15.04		14.58	13.54	13.74		1.42	1.48	1.48		1.42	1.42	1.48		15.4638	17.427	16.6944		15.5277	14.4201	15.2514		59.38	58.24	61.9333		61.6667	62.2333	68.7667		56.8	54.7333	54.3667		61.4667	54.1	61.1		39.4667	43.8667	14.2		53.9	17.9333	34.6333
9	16.56	15.36	15.38		11.94	12.96	12.66		1.56	1.58	1.52		1.32	1.44	1.4		19.3752	18.2016	17.5332		11.8206	13.9968	13.293		55.26	60.94	58.8		61.8333	63.6667	62.5667		57.4667	54.6333	58.1667		58.2	54.0667	60.5333		41.3333	33.9333	30.8333		51.2667	40.8333	54.6
10	15.54	15.2	14.5		12.34	11.74	13.04		1.56	1.5	1.46		1.32	1.32	1.46		18.1818	17.1	15.8775		12.2166	11.6226	14.2788		60	61.12	61.6667		63.5333	65.8333	62.7333		56.3333	60.3333	53.3667		63.6333	59.0333	62.3667		16.8667	21.6667	26.6333		46.8333	15.5667	52.8333
11	15.24	15.32	15.24		14.34	13.22	15.02		1.56	1.52	1.54		1.5	1.46	1.48		17.8308	17.4648	17.6022		16.1325	14.4759	16.6722		61.36	62.12	58.7		64.1	65.6	65.3667		60.6667	52.7333	61.7333		62.5667	58.6667	61.9667		45.8333	39.7333	24.9333		57.3333	15.1667	55.7333
12	17.26	16.28	15.08		12.5	12.38	13.32		1.66	1.54	1.58		1.42	1.3	1.26		21.4887	18.8034	17.8698		13.3125	12.0705	12.5874		62.82	62.7	61.6		62.4	68.2	61.3667		62.7	51.4333	57.7333		63.4333	57.7	62.3		41.74	41.5667	34.3		56.6	27.2	58.4
13	15.16	13.4	14.42		12.42	10.808	11.3		1.4	1.24	1.38		1.3	1.16	1.2		15.918	12.462	14.9247		12.1095	9.40296	10.17		57.68	57.64	55.3333		63.4333	64.6	60.6		55.0333	25.7	53.4667		64.6333	59	59.4		21.6667	19.4667	13.7667		43	16.9333	43.8667
14	14.52	16.48	14.78		13.1	12.96	13.74		1.4	1.46	1.38		1.38	1.16	1.4		15.246	18.0456	15.2973		13.5585	11.2752	14.427		59.56	61.62	61.1		62.0333	60.1333	63.5333		59.8333	59.7	62.4		62.2667	58.4333	59.8		36.16	25.9333	46.2		48.2333	17.5333	51.5
15	13.38	15.06	14.48		13.62	12.34	14.08		1.34	1.46	1.4		1.36	1.36	1.4		13.4469	16.4907	15.204		13.8924	12.5868	14.784		56.94	59.42	60.4667		60.4	62.1	62.7		50.75	52.5333	55.7667		59.6	53.4667	56.5333		13.9333	18.4333	13.2333		38.6333	23.9667	32.7
16	16.28	15.58	15.78		13.86	11.58	12.48		1.3	1.38	1.36		1.36	1.24	1.24		15.873	16.1253	16.0956		14.1372	10.7694	11.6064		59.6	61.28	56.4333		60.1667	63.3	61.8667		58.3667	59.7333	57.6		61.3667	59.7	57.9667		36.6333	38.9333	37.4333		28.2333	32.4	20.8333
17	16.44	15.28	16.32		13.76	11.98	12.9		1.52	1.52	1.5		1.46	1.33	1.38		18.7416	17.4192	18.36		15.0672	11.95	13.3515		58.3	60.88	61.1		62.4	63.9	62.9667		56.1	58.6667	55.2667		62.3	52.3333	58.4667		26.1	34.0667	31.9		21.2667	19.4667	44.5
18	15	15.54	15.34		12.08	12.42	13.14		1.46	1.42	1.46		1.34	1.48	1.42		16.425	16.5501	16.7973		12.1404	13.7862	13.9941		60.78	62.06	59.4667		62.5667	64.1667	64.3333		58.4	61.2333	54.8333		65.6667	58.3	61.0333		32.1	36.3333	19.8333		28	16.9	20.0667
19	16.62	15.64	15.46		12.24	11.58	14.6		1.42	1.42	1.34		1.28	1.26	1.4		17.7003	16.6566	15.5373		11.7504	10.9431	15.33		57.8	59.02	58.8		62.4333	60.6333	63.4667		61.5667	61.2	58.4333		61.6667	58.7333	56.6667		32.2667	28.2667	28.8333		27.3333	30.6	25.8667
20	14.5	15.22	14.18		12.7	13.26	14.34		1.46	1.44	1.36		1.2	1.22	1.44		15.8775	16.4376	14.4636		11.43	12.1329	15.4872		60.48	60.32	63		60.5667	64.4	64.6333		59.7	54.8667	52.16		55.3667	61.0667	58.4		36	31.4	19.5333		38.8667	30.2667	29
21	16.42	15.16	15.16		13.28	11.46	13.48		1.5	1.4	1.4		1.44	1.28	1.5		18.4725	15.918	15.918		14.3424	11.0016	15.165						63.5	63.4	58.5667		58.0667	54.1	51.075		61.8333	58.2333	58.6		53.8333	45.2	22.9		47.4	29.1333	28.9
22	16.16	15.2	15.1		12.7	12.4	13.04		1.48	1.3	1.34		1.3	1.14	1.38		17.9376	14.82	15.1755		12.3825	10.602	13.4964		60.6	59.5	56.0333		66.3	57.6333	62.4333		57.125	59.9	58.2667		56.3333	58.6333	57.7667		34.3	24.4	37.3333		50.5	38.4667	34.0333
23	17.56	15.88	15.52		13.52	12.38	14.92		1.58	1.5	1.5		1.42	1.3	1.46		20.8086	17.865	17.46		14.3988	12.0705	16.3374			57.62	60		58.8333	59.5	58.2667		55.0667	57.3333	59.7		61.3667	59.4667	55.3667		51.5667	14.0667	58.3333		56.1667	44.4	49.9
24	16.28	16.54	15.74		13.68	12.28	12.32		1.28	1.52	1.38		1.42	1.28	1.32		15.6288	18.8556	16.2909		14.5692	11.7888	12.1968		56.34	60.76	58.9667		60.0667	60.1667	57.0333		47.0667	61.2667	56.2		58.3333	52.9667	50.7		0	44.3667	20.3		30.2667	37.1667	20.5667
25	15.12	15.98	16.76		13.72	13.72	13.58		1.4	1.4	1.46		1.44	1.2	1.3		15.876	16.779	18.3522		14.8176	12.348	13.2405		56.14				58.5	63.7667	60.3333		58	57.4	51.6667		58.7	54.1333	53.6333		9.36667	36.6333	17.3333		30.8667	17.5667	19.7
26	14.24	14.82	15.26		10.98	11.04	11.88		1.4	1.36	1.42		1.16	1.24	1.28		14.952	15.1164	16.2519		9.5526	10.2672	11.4048		57.72	59.54	57.9		59.6333	57.0333	59.8333		59.8	58.6667	56.6667		59.0667	59.8333	59.7333		29.4667	57.7333	49.275		45.3	25	46.3333
27	15.44	16.14	15.5		12.56	12.02	13.78		1.36	1.36	1.42		1.28	1.28	1.44		15.7488	16.4628	16.5075		12.0576	11.5392	14.8824		58.3	58.24	60.0667		61.8333	61.4667	62.3667		50.55	60.8	49.3333		58.6667	55.3333	53.8667		47.5333	39.5	36.3667		38.4333	25.9667	44.7
28	14.74	17.36	17.86		11.54	11.96	13.16		1.3	1.42	1.48		1.16	1.3	1.32		14.3715	18.4884	19.8246		10.0398	11.661	13.0284		57.16	62.02	59.7		57.4667	60.4333	59.4		52.92	57.0667	31.075		56.2667	55.2667	51.8		16.4	31.3	20.0667		34	25.2	31.4667
29	15.02	18.76	15.38		12.98	12.88	14.3		1.36	1.44	1.32		1.2	1.26	1.34		15.3204	20.2608	15.2262		11.682	12.1716	14.3715		56.82	59.5	58.7667		56.9	63.4667	61.5667		54.0333	56.3333	43.6		56.4	62.2667	60.7		23.06	22.1	11.7667		45.7	41.7	46.3
30	18.52	17.9	17.5		12.72	12.52	14.6		1.38	1.38	1.36		1.2	1.3	1.38		19.1682	18.5265	17.85		11.448	12.207	15.111		59.36	58.22	59.1		62.0667	57.5667	64.5667		57.7	50.1333	40.3667		57.1	56.9	54.3		29.8	19.2667	20.4		44.8333	24.2667	38.3
31	14.94	16.44	16.26		14.1	12.2	14.14		1.48	1.6	1.54		1.38	1.36	1.42		16.5834	19.728	18.7803		14.5935	12.444	15.0591		59.52	61.16	62.0667		61.8333	65.2333	59.5333		57.7	51.9667	43.3333		65.5	57.8333	59.1667		42.8667	31.2333	39		56	43.8333	49.0333
32	15.36	17.1	17.94		13.48	12.82	14.22		1.504	1.5	1.5		1.42	1.28	1.36		17.3261	19.2375	20.1825		14.3562	12.3072	14.5044		58.34	62.2	60.8667		65.2	60.4	64.1		57.9667	51.9667	47.3		55.6333	61.8333	57.7		49.0667	40.1	37.1667		43.9333	42.9	45.5333
33	15.52	15.48	15.62		11.24	10.54	12.02		1.54	1.52	1.44		1.32	1.24	1.4		17.9256	17.6472	16.8696		11.1276	9.8022	12.621		60.06	61.14	59.1333		62.8667	63.3	62.1667		56.725	62.0667	58.9		57.2333	51.4	56.7333		47.6333	39.2	51.2667		30.1333	39.0333	35.2
34	14.48	14.76	15.1		11.42	11.6	12.8		1.38	1.38	1.48		1.32	1.32	1.36		14.9868	15.2766	16.761		11.3058	11.484	13.056		60.5	62.06	59.4667		65.3	63.5333	61.4		60.15	59.6667	55.5667		60.1333	57.2667	55.0667		50.0333	50.4667	32.4		49.8667	43.8	25.2333
35	16.6	16.1	16.52		11.86	11.54	12.84		1.58	1.46	1.46		1.36	1.34	1.34		19.671	17.6295	18.0894		12.0972	11.5977	12.9042		58.66	59.5	58.8333		58	58.5	61.0667		59	58.8667	48.9		58.3333	53.3333	58		36.9333	47.0667	26.5		48.1	31.9333	29.1667
36	15.1	16.12	16.54		12.2	10.58	11.78		1.56	1.56	1.44		1.4	1.1	1.28		17.667	18.8604	17.8632		12.81	8.7285	11.3088		58.74	60.66	58.9667		62.2	59.9	61.7		60.6333	59.2333	48.9667		62.5667	56.5667	57.8		26.4	44.0333	28.3333		30.4333	34.8333	45.3667
37	15.56	14.58	14.98		10.66	10.78	11.108		1.6	1.46	1.48		1.24	1.26	1.34		18.672	15.9651	16.6278		9.9138	10.1871	11.1635		62	60.58	60.5333		62.1	62.1333	64.7333		59.36	58.5	50.8333		63.6333	61.1667	61.4		57.6	36.1	41.2667		48.9333	43.3333	48.6
38	16.48	15.36	14.72		10.8	10.38	12.08		1.58	1.5	1.5		1.34	1.3	1.3		19.5288	17.28	16.56		10.854	10.1205	11.778		63.12	63.12	61.3667		61.2667	62.5667	64.6667		58.9667	64.9667	57.6667		59.1667	60.0333	59.6667		46.55	43.3	37.5		31.0667	44.5667	37.2333
39	16.66	15.12	14.12		13.5	12.66	13		1.48	1.4	1.32		1.24	1.2	1.3		18.4926	15.876	13.9788		12.555	11.394	12.675		59.42	60.62	60		62.8333	64.7333	61.1667		60.2	60.1333	45.6667		61.0667	56.3	54.7667		28.7	28.9333	18.8667		30.5	17.7	22.9333
40	15.96	15.88	15.58		12.98	12.28	12.74		1.4	1.4	1.32		1.32	1.28	1.32		16.758	16.674	15.4242		12.8502	11.7888	12.6126		59	60.48	59.3333		68.6333	62.6667	62.4667		56.4333	57.2	49.7333		62.8333	58.1333	58.0333		33.5	17.9	18.4		23.1333	18.9	25.3333
41	14.88	15.82	16.9		11.88	10.1	13.82		1.46	1.5	1.56		1.34	1.16	1.36		16.2936	17.7975	19.773		11.9394	8.787	14.0964		60.48	61.06	60.5333		59.1	63.4333	62.8333		60.7667	57.5333	55.9		56.6333	59.2333	53.5333		31.4333	20.5333	13.4		30.8	6.66667	24.8667
42	16.16	15.34	15.42		11.58	10.28	11.4		1.48	1.4	1.48		1.28	1.184	1.38		17.9376	16.107	17.1162		11.1168	9.12864	11.799		59.5	62.52	60.8667		60.5333	62.8333	63.1		56.6667	61.9	53.8333		59.9667	59.7333	58.0333		48.0667	15.0667	33.8		22.4667	2.63333	31.8333
43	16.66	15.36	16.62		10.98	12.6	12.92		1.44	1.38	1.46		1.26	1.32	1.34		17.9928	15.8976	18.1989		10.3761	12.474	12.9846		58.6	60.46	57.2333		58.8667	62.1667	65.3		55.6667	56.1333	44.0333		55.3	53.5	58.5667		30.05	23.975	5.73333		19.9	7.93333	27.2667
44	16.06	16.62	15.82		11.38	11.62	11.24		1.5	1.54	1.4		1.3	1.4	1.44		18.0675	19.1961	16.611		11.0955	12.201	12.1392		62.16	62.3	57.0667		60.1	59.9667	59.0333		58.6667	61.6333	56.1333		54.7667	50.8667	59.1667		39.1333	60.6667	30.5667		27.6667	9.86667	38.8667
45	16.16	15.92	16.08		11.72	10.74	12.1		1.54	1.56	1.48		1.2	1.24	1.14		18.6648	18.6264	17.8488		10.548	9.9882	10.3455		60.06	61.36	58.4667		63.7333	63.6	66.4333		58.4667	59.6	57.8333		62.1333	61.2333	63.6		45.2	38.2667	45.8333		50.9333	21.4667	56.5333
46	17.04	15.86	16.52		12.24	11.14	11.94		1.64	1.54	1.5		1.36	1.32	1.3		20.9592	18.3183	18.585		12.4848	11.0286	11.6415		60.64	62.94	59.9		61.2667	67.2333	59		57.6667	64.3	50.6667		60.5333	58.9667	55.3333		46.35	52.1	38.0333		48.7333	30.1667	54.8667
47	15.58	14.78	16.3		11.44	11.028	10.86		1.48	1.44	1.5		1.2	1.26	1.2		17.2938	15.9624	18.3375		10.296	10.4215	9.774		58.16	58.66	58.1		60.7333	62.4333	59.0667		58.2333	54.7333	40.8333		58	59.1667	55.7667		15.325	30.9333	21.2		47.6	27.4667	48.8667
48	14.78	16.12	14.56		10.98	10.18	10.52		1.52	1.56	1.48		1.28	1.18	1.26		16.8492	18.8604	16.1616		10.5408	9.0093	9.9414		62.52	62.26	62.6667		59.8333	64.5333	60.4667		59.7	60.8	50.8		62.7	53.3333	59.7333		51.4333	44.5333	27.4333		35.3667	20.2667	39.6333
49	15.54	14	14.66		10.32	10.4	12.14		1.54	1.5	1.56		1.3	1.04	1.38		17.9487	15.75	17.1522		10.062	8.112	12.5649		60.18	62.66	56.3667		59.6333	62.3333	63.6		60.3333	63.7	53.4333		57.4	54.9667	54.1667		54.0333	59.2667	38.0333		46.6333	32.9667	43.3
50	16.54	15.42	15.78		12.44	12.82	11.54		1.54	1.46	1.42		1.32	1.3	1.22		19.1037	16.8849	16.8057		12.3156	12.4995	10.5591		57.46	58.7	57.3333		59.8333	63.2	58.8667		48.8667	57.5667	47.0333		51.2667	51.1333	56.1		38.575	43.7333	9.8		25.9	19.2667	30.5333
51	15.32	16.32	15.36		11.26	12.36	10.66		1.48	1.56	1.5		1.3	1.36	1.22		17.0052	19.0944	17.28		10.9785	12.6072	9.7539		62.94	64.6	61.5667		62.2	65.4667	66.5		62.5333	64.5	61.1333		61.6667	57.7333	51.2		57.7333	57.6667	29.3667		30.8	25.2333	38.3
52	16.64	15.02	15.3		9.88	11.52	9.92		1.48	1.44	1.34		1.28	1.18	1.28		18.4704	16.2216	15.3765		9.4848	10.1952	9.5232		60.44	61.5667	60.5667		63.1333	64.4333	64.9		56.2	60.1667	47.225		59.3667	61.7667	58.6		40.9	38.5667	31.0333		30.9	28.2667	18.1667
53	16.88	15.12	13.66		10.02	11.88	10.24		1.52	1.52	1.36		1.24	1.26	1.14		19.2432	17.2368	13.9332		9.3186	11.2266	8.7552		61	62.0667	58.9667		60.5333	62.3667	63.7		61.3	60.2	51.6667		50.9333	54.3	47.6333		20.9	32.4333	7.46667		29.7667	18.5	41.9333
54	14.46	14.74	14.46		10.14	9.86	9.64		1.5	1.4	1.3		1.2	1.22	1.26		16.2675	15.477	14.0985		9.126	9.0219	9.1098		60.36	60.7333	59.2		62.8667	62.6333	62.4333		57.5	58.4667	42.175		54.8	51.1	57.2333		39.3333	34.9	15.6667		27.2	23	19.2
55	17.62	14.94	14.1		11.2	12.12	10.9		1.5	1.48	1.32		1.24	1.18	1.14		19.8225	16.5834	13.959		10.416	10.7262	9.3195		60.26	61.5667	55.4667		57.6	65.6667	62.8333		58.7333	56.6	48.0667		56.9	53.2333	59.1		41.6333	34	17.3667		37.6	22.7333	40.3
56	16.1	16.96	15.68		10.06	10.02	9		1.48	1.46	1.42		1.14	1.2	1.06		17.871	18.5712	16.6992		8.6013	9.018	7.155		58.86	62	58.1333		62.4667	64.5333	61.4333		59.5333	60.4	32.1667		52.8	62.3	51.8667		42.8333	52	17.5333		34.3667	26.1	43.4667
57	15	15.76	15.22		10.36	11.96	10.04		1.48	1.6	1.5		1.28	1.34	1.12		16.65	18.912	17.1225		9.9456	12.0198	8.4336		62.58	61.6	58.3		59.3333	65.7	61.8333		62.8333	61.3	58.1333		56.9	60.9	56.8		51.4333	53.9667	47.8333		20.7	34.0667	32.6
58	15.82	16.14	14.96		11.76	12.62	11.16		1.52	1.56	1.44		1.34	1.4	1.3		18.0348	18.8838	16.1568		11.8188	13.251	10.881		60.08	59.1667	60.5		59.5333	60.3	59.9		62.4667	64.3667	57.175		54.3	59.1	48.7333		56.0667	40.0333	36.7		19.9667	37.7333	17.2333
59	15	17.16	15.44		10.64	11.46	12.34		1.34	1.48	1.38		1.2	1.32	1.3		15.075	19.0476	15.9804		9.576	11.3454	12.0315		61.02	60.7	59.2667		60.1667	62.3667	63.3667		55.0333	53.6333	47.9333		47.3333	55.2	47.2667		42.2667	12.0667	16.8		26.4	17.4	4.4
60	16.08	16.08	15.48		11.52	12.28	11.94		1.4	1.4	1.34		1.28	1.3	1.26		16.884	16.884	15.5574		11.0592	11.973	11.2833		59.82	60.6667	57.2333		65.0333	59.3333	62.2667		55.75	53.3333	42.9667		51.8	55.6667	53		24.6	8.16667	5.3		27.2333	18.0667	21.1
61	14.2	14.64	13.88		10.08	11.06	11.74		1.44	1.46	1.4		1.22	1.32	1.14		15.336	16.0308	14.574		9.2232	10.9494	10.0377		62.14	61.6667	63.5		57.7	62.0333	62.1667		60.7667	61.8333	58.6667		52.7333	62.5333	58.9667		41.6	43.9667	48.8		27.5667	40.6333	47.4667
62	15.48	16.12	14.58		9.86	10.94	10.66		1.52	1.5	1.54		1.24	1.3	1.2		17.6472	18.135	16.8399		9.1698	10.6665	9.594		62.72	61	62.5667		59.5667	59.5333	65		60.3667	60.8667	63		57.1667	60.2	54.4		55.0667	49.3	51.6667		19.8667	35.1333	43.3667
63	13.86	14.16	16.4828		11.06	11.64	12		1.42	1.36	1.52		1.3	1.34	1.32		14.7609	14.4432	18.7904		10.7835	11.6982	11.88		61.76	58.4	59.5333		64.7667	62.5	64.6		58.1333	58.0667	54.3667		62.1	59.5	58.4333		35.1333	28.7	33.8333		30.4667	27.6	44.9
64	15.7	14.72	15.78		11.44	10.44	10.96		1.48	1.42	1.42		1.26	1.22	1.32		17.427	15.6768	16.8057		10.8108	9.5526	10.8504		56.98	59.9	61.0333		64.6667	61.7667	66.8667		50.9	59.4	55		57.8333	58.4333	57.2667		22.4	28.1	34.4667		37.7667	29.3667	20.5
65	16.48	15.22	16.66		12.1	13	11.8		1.6	1.48	1.52		1.4	1.44	1.22		19.776	16.8942	18.9924		12.705	14.04	10.797		59.92	62.6667	58.5333		64.6667	64.8333	63.2		57.7	63.9333	59.8333		52.3	60.0333	53.2333		45.3	34.4333	33.8		27.4333	29.1	24.2
66	17.1	14.18	15.96		11.62	13.32	11.8		1.6	1.38	1.5		1.28	1.3	1.32		20.52	14.6763	17.955		11.1552	12.987	11.682		63.02	62.3333	58.4667		65.2	64.5333	60.0667		58.5667	58.5333	54.9333		58.2333	65.3667	53		55.4667	41.2333	30.8		25	25.3	27.1333
67	14.52	16.08	14.04		11.34	10.04	10.28		1.48	1.46	1.36		1.26	1.2	1.22		16.1172	17.6076	14.3208		10.7163	9.036	9.4062		63.9	63.3333	61.7		66.1333	65.9667	68.5		60.5	64.72	61.3		57.8	63.7	58.7333		59.0667	28.1	46.7		38.5667	27.7667	37.2333
68	16.22	15.72	15.04		10.76	12.84	11.46		1.48	1.54	1.5		1.24	1.34	1.34		18.0042	18.1566	16.92		10.0068	12.9042	11.5173		60.02	62.1	60.0333		66.5333	58.3	67.2667		59.9333	63.0333	58.7		54.7	59	61.4333		50.5	48.7	28.2667		28.6333	22.1667	34.4333
69	15.46	15.7	14.88		10.68	12.2	11.9		1.5	1.4	1.44		1.24	1.34	1.34		17.3925	16.485	16.0704		9.9324	12.261	11.9595		60.22	57.8333	60.7667		64.6	61.6667	59.4		57.1	59.4	56.1333		59.5	59.6	55.8333		48.8667	50.5667	36.1		47.4	23.7	38.3
70	15.98	14.88	14.92		11.46	12.38	12.72		1.52	1.42	1.44		1.28	1.3	1.36		18.2172	15.8472	16.1136		11.0016	12.0705	12.9744		61.78	60.8667	61.2333		66.5333	62.5333	63.7		60.1667	60.1333	53.2		56.2333	60.3333	56.6667		50.9	50.5	50.2667		47.5333	30.1333	27.9
71	15.18	15.14	16.18		11.06	11.8	12.82		1.42	1.4	1.44		1.24	1.32	1.34		16.1667	15.897	17.4744		10.2858	11.682	12.8841		59.08	58.4	58.5333		61.8333	58	61.7		53.475	57.9667	39.0667		54.9	56.6	50.5		31.7667	32.6	17.5		41.2333	40.4	31.5
72	16.66	15.36	16.64		11.36	13.18	12.82		1.5	1.42	1.54		1.3	1.4	1.32		18.7425	16.3584	19.2192		11.076	13.839	12.6918		59.96	57.1667	57.7333		64.9	56.7	56.9333		51.8667	54.4	49.8667		55.9	53.7	46.9		15.8333	25.9667	9.2		19.1667	7.13333	3.23333
73	17.9	15.1	17.54		11.96	12.54	13.26		1.56	1.42	1.56		1.16	1.38	1.36		20.943	16.0815	20.5218		10.4052	12.9789	13.5252		59.98	58.1333	57.8333		61.0333	60.7333	58.0333		62.9	56.6667	45		59.5333	55.4333	50.8		14.9333	10.1667	11.7667		47.7667	21.2333	12.1667
74	15.36	16.68	17.54		10.36	11.68	12.22		1.54	1.52	1.56		1.34	1.32	1.34		17.7408	19.0152	20.5218		10.4118	11.5632	12.2811		60.4	63.6	61.2333		60.9333	59.1	63.6333		57.3	55.8333	54.2333		51.6	54.7	49.2		37.3333	44.7	19.6		46.5	27.1	22.6333
75	13.96	15.14	13.6		10.72	12.22	12.3		1.54	1.58	1.52		1.3	1.36	1.42		16.1238	17.9409	15.504		10.452	12.4644	13.0995		62.54	63.7333	62.6		63.9333	63	64.9		62.2333	64.525	59.9667		60.5333	59.1333	58.5		58.6	55.9333	47.9333		35.7	52.2667	31.2667
76	15.3	15	14.38		11.72	12.12	11.82		1.44	1.4	1.44		1.14	1.36	1.22		16.524	15.75	15.5304		10.0206	12.3624	10.8153		62.28	62.9667	63.2		64.4	63.3667	62.9667		60.2667	60.7333	60.575		58.2667	61.9333	54.8		52	46.3333	49.8333		37.9333	49.5	34.0333
77	15.44	15.54	16.76		10.3	13.12	12.42		1.44	1.42	1.44		1.24	1.38	1.34		16.6752	16.5501	18.1008		9.579	13.5792	12.4821		59.32	58.1	61.2667		61.8333	59.4	63.3		56.5667	60.8	56.6667		52.7	58.5667	56.5333		30.85	29.5	14.9667		43.3	34.3667	28.0333
78	16.1	15.52	16.88		10.92	12.58	10.8		1.56	1.56	1.56		1.2	1.38	1.32		18.837	18.1584	19.7496		9.828	13.0203	10.692		62.84	65.6333	61.1		66.2	64.9667	65.2667		61.3667	64.2333	56.0333		58.8	64.0667	58.6		34.7	41.8667	33.2		41.7	50.0333	30.9667
79	16.36	17.48	17.52		12.34	13.66	13.44		1.46	1.44	1.46		1.18	1.32	1.3		17.9142	18.8784	19.1844		10.9209	13.5234	13.104		60.1	61.7333	62.3		66.3667	59.3	66.1		55.14	61.7333	49.1		58.7667	52.7333	54.5667		32.2	32.8333	14.6		51.4	41.0667	4.13333
80	15.36	17.3	19.84		11.3	13.12	11.8		1.46	1.5	1.66		1.28	1.408	1.28		16.8192	19.4625	24.7008		10.848	13.8547	11.328		61.1	59.2	60.3333		65.0333	60.4	64.8333		53.15	59.7667	55.5		57.2667	58.5333	57		22.8667	16.5667	20.4		46.3333	36.6333	22.6667
81	14.14	14.92	14.24		12.68	11.88	12.66		1.28	1.46	1.32		1.32	1.3	1.38		13.5744	16.3374	14.0976		12.5532	11.583	13.1031		59	63.7667	59.2333		66.1	62.8333	66.2667		57.7667	61.4333	54.9		59.5667	52.1	49.4667		30.15	31.8333	9.56667		48.9	32.7	12.0333
82	15.48	15.56	14.48		12.04	12.08	10.9		1.46	1.48	1.32		1.3	1.32	1.26		16.9506	17.2716	14.3352		11.739	11.9592	10.3005		57.8	60.2	58.2333		65.1333	61.6667	63.3667		53.8333	57.1333	49.8		55.4	59.5	50.0333		38.4667	32.4667	14.8		35.5	40.1	21
83	15.12	15.76	16.18		10.38	10.64	10.72		1.42	1.52	1.4		1.26	1.22	1.32		16.1028	17.9664	16.989		9.8091	9.7356	10.6128		60.34	62.9	63.4333		72.2333	63.6667	65.6667		57.1333	63.9	58.9333		64.5	61.1667	61.4667		36	30.9	31.4		38.8333	42.5	35.8667
84	15.02	14.54	17.54		11.46	12.32	11.1		1.48	1.46	1.54		1.42	1.36	1.28		16.6722	15.9213	20.2587		12.2049	12.5664	10.656		62.68	62.6	62.3667		67.0333	62.3667	66.4667		63.5	60	63.0333		64.8333	61.6333	55.4667		49.5667	34	19.4333		40.3	41.9333	36.6333
85	15.82	15.38	18		10.92	12.02	11.86		1.44	1.46	1.48		1.3	1.42	1.44		17.0856	16.8411	19.98		10.647	12.8013	12.8088		59.16	57.4	60.1333		64.1667	59.0667	65.6667		57.4	55.725	56.675		60.5667	57.5	56.1333		36.275	25.825	21.7667		36.1333	38.2667	39.2333
86	15.78	14.1	14.74		11.06	11.5	10.92		1.5	1.36	1.46		1.3	1.3	1.3		17.7525	14.382	16.1403		10.7835	11.2125	10.647		56.74	57.0333	60.6333		67.4	58.7	65.0333		58.1	55.975	54.1333		59.2333	59.8	51.3667		30.4667	28.6333	14.9333		21.9	16.1333	31.9333
87	14.46	14.78	13.28		10.92	10.68	10.26		1.44	1.46	1.4		1.3	1.242	1.28		15.6168	16.1841	13.944		10.647	9.94842	9.8496		62.2	61.0333	60.9333		63.8	64.5333	64.1		61.9333	64.4333	63.3667		64.4	58.5	58.8333		58.7	42.5667	41.4333		30.8333	33.9333	36.8667
88	15.06	14.94	14.8		12.36	13.22	11.8		1.32	1.28	1.24		1.34	1.26	1.12		14.9094	14.3424	13.764		12.4218	12.4929	9.912		59.2	58.725	59.0667		64.8667	60.5333	60.9		58.1667	57.8667	60.7667		61.7333	58.1	52.4333		31.3333	22.2333	15.9333		23.9667	21.1	27.9667
89	15.3	16.04	15.18		11.14	12.78	11.46		1.44	1.46	1.42		1.26	1.28	1.28		16.524	17.5638	16.1667		10.5273	12.2688	11.0016		63.44	64.3333	61.6		67.9	62.6667	63.9		60.3333	63.4	62.1667		61.2667	56.5667	56.0667		59.2333	33.6667	27.3333		47.4667	31.7333	33.4333
90	14.52	14.5	17.58		10.16	12.02	11.02		1.44	1.38	1.52		1.24	1.42	1.24		15.6816	15.0075	20.0412		9.4488	12.8013	10.2486		60.72	63.5	63.2		66.3667	61.4667	68.7		61.9	63.6667	63.2333		60.4	55.7	61.5333		55.7	40.2667	44.3		50.2	35.7667	46.8333
91	16	14.14	14.92		11.02	10.5	9.44		1.56	1.46	1.46		1.26	1.28	1.14		18.72	15.4833	16.3374		10.4139	10.08	8.0712		59.82	61.9	61.4333		67.9333	60.8667	63.8667		58.8667	63.4	62.4333		64.4667	58.3	56.8		62.3333	49.3333	45.2		52.6333	32.5	43.4
92	14.62	14	14.5		12.56	12	11.742		1.4	1.46	1.36		1.34	1.3	1.1		15.351	15.33	14.79		12.6228	11.7	9.68715		59.94	59.6	59.1667		66.4667	59.8333	62.1333		59.1	56.025	54.5333		61.9667	52.6667	51.1333		40.6667	19.9	6.96667		43.6667	13.9667	37.1667
93	16.42	15.6	15.24		11.16	10.88	11.76		1.56	1.62	1.48		1.4	1.4	1.4		19.2114	18.954	16.9164		11.718	11.424	12.348		61.22	62.2667	63.4667		65.9667	64.4	65.2333		60.6	61.9667	60.4		60.3667	61.6667	55.1		58.5667	27.0667	52.6		52.4	23.4333	39.6667
94	14.86	14.5	14.9		11.52	10.64	11.26		1.58	1.58	1.44		1.38	1.38	1.34		17.6091	17.1825	16.092		11.9232	11.0124	11.3163		61.34	64.8333	62.6667		68.5333	64.3333	65.7333		60.675	64.3	59.5333		61.3	63.9333	59.7333		56.9333	32	43.3		50.0333	27.8333	29.8667
95	16.92	16.38	14.16		9.102	10.06	11.04		1.44	1.5	1.3		1.1	1.18	1.24		18.2736	18.4275	13.806		7.50915	8.9031	10.2672		58.64	60.6	60.9333		67.4	62.9667	64.4667		52.2	58.675	57.2333		54.7333	52.4667	54.0667		37.1667	24.2	13.5333		45.0333	31.0667	43.7667
96	15.26	17.1	15.9		10.26	10.54	11.86		1.36	1.62	1.38		1.16	1.28	1.28		15.5652	20.7765	16.4565		8.9262	10.1184	11.3856		58.62	60.1	58.4		64.7	59.9333	65.1		51.55	58.4333	54.0333		58.8667	51.5333	51.7333		29.125	46.8667	27.55		43.2333	24.6667	39.0667
97	14.26	16.3	15.44		9.94	10.84	9.52		1.28	1.42	1.32		1.24	1.24	1.06		13.6896	17.3595	15.2856		9.2442	10.0812	7.5684		57.9	63.8	60.6		66	60.2	65.1333		53.5	56.4667	52.8667		58.7	60.0333	53.1		38.0333	19.2	32.6333		36.7	17.1	39.0333
98	14.2	15.52	15.02		10.46	10.84	10.02		1.38	1.36	1.44		1.2	1.18	1.142		14.697	15.8304	16.2216		9.414	9.5934	8.58213		57.42	58.7667	58.5667		66.1667	59.5	64.6333		55.2667	54.7667	57.8667		58.4333	54.9667	49.2667		36.4667	18.6667	30.1		41.9333	17.5333	25.7667
99	13.68	15.6	14.36		11.86	11.18	12.46		1.34	1.52	1.28		1.24	1.18	1.32		13.7484	17.784	13.7856		11.0298	9.8943	12.3354		57.92	62.7333	60.5		63.3	57.5	64.0667		59.3333	60.9	55.5667		56.9667	56.1333	54.8		48.7667	44.7333	52.3		33.8667	41.4333	27.3667
100	15.68	14.14	13.7		11.14	13.04	10.42		1.4	1.5	1.36		1.38	1.32	1.322		16.464	15.9075	13.974		11.5299	12.9096	10.3314		59.7	62.5	63.0667		65.4333	61.5667	66.9667		61.025	63.525	57.9667		58	57.1	63.3667		48.6	42.8667	43.5		52.7667	42.0667	19.8667
101	14.66	15.1	13.26		10.7	11.08	10.78		1.46	1.62	1.44		1.28	1.22	1.3		16.0527	18.3465	14.3208		10.272	10.1382	10.5105		60.78	58.2	59.6667		62.5667	61.0333	62.7		58.5667	63.4667	58.8667		63.2333	56.4333	60.4333		55.1	35.7667	51.8333		52	27.6667	17.9
102	14.3	16	14.16		11.94	11	9.84		1.4	1.5	1.36		1.34	1.24	1.18		15.015	18	14.4432		11.9997	10.23	8.7084		58.7	58.1667	61.0333		65.6667	59.2	62.6333		57.8667	59.2667	59.0667		56	59.3667	59.9		48.825	44.3333	46.3333		31.8667	30	19.7
103	14.7	14.88	14.18		9.9	10.66	10.18		1.42	1.56	1.48		1.22	1.3	1.26		15.6555	17.4096	15.7398		9.0585	10.3935	9.6201		60.48	62.1667	61.0333		64.3	64.6667	65.7333		57.875	59.075	57.65		61.6667	57	57		48.825	22.4333	48.7		45.5333	33.8333	22.2333
104	14.52	14.44	14.24		10.42	11.58	10.38		1.44	1.58	1.42		1.2	1.22	1.2		15.6816	17.1114	15.1656		9.378	10.5957	9.342		63.22	62.2	58.9333		60.6	60.0667	64.9333		58.7333	60.775	61		58.6667	59.0333	63.1		47.9	36.1333	44.0667		46.3	48.0667	34.3
105	13.82	14.54	13.42		10.78	11.68	11.94		1.46	1.48	1.4		1.36	1.28	1.382		15.1329	16.1394	14.091		10.9956	11.2128	12.3758		61.18	62.9	60.4667		67.0333	60.2667	65.7333		56.5	60.4333	58.2667		60.6333	57.1333	62.4		50.2	38.1667	34.5		44.2667	44.2	35.2333
106	14.6	14.88	14.7		10.5	12.64	11.5		1.4	1.46	1.44		1.3	1.4	1.382		15.33	16.2936	15.876		10.2375	13.272	11.9197		59.36	58.86	59.8		66.2	61.1333	62.0667		57.9667	59.3333	57.1667		60.2	57.4667	58.4667		32.6	40.1667	30.2667		54.1667	26.9	27.6333
107	13.9	14.38	16.52		12.08	10.54	11.42		1.5	1.5	1.54		1.34	1.32	1.32		15.6375	16.1775	19.0806		12.1404	10.4346	11.3058		60.7	61	62.7333		65.8667	59.8333	64.6667		58.8	59.6333	62.7667		58.8	61	62		51.7667	37.3	55.8333		55.8	40.7333	26.1
108	15.44	13.7	14.26		11.18	10.22	13.2		1.56	1.44	1.46		1.3	1.3	1.46		18.0648	14.796	15.6147		10.9005	9.9645	14.454		60.8	61.5	63.8667		71.6333	61.7	67.1667		61.5667	62.74	60.9667		63.5	57.8333	62.6		57.1333	31.6333	61.3333		45.5667	31.7333	50.1
109	15.76	16.32	16.96		11.684	10.24	11.58		1.5	1.62	1.6		1.32	1.26	1.28		17.73	19.8288	20.352		11.5672	9.6768	11.1168		62.9	64.7667	64.2333		70.7667	56.6667	65.8667		62.2667	62.4	60.2333		65.9667	55.6333	58.4		60.1	41.9333	55.6		54.5667	31.5333	42
110	15.6	16.38	17.58		11.68	10.82	11.3		1.62	1.54	1.6		1.38	1.32	1.34		18.954	18.9189	21.096		12.0888	10.7118	11.3565		65.8	61.2667	64.5667		66.8333	58.6	65.8667		62.8	62.2	61		60.1667	58.8333	61.4333		59.7	35.8	49.5333		42	49.9333	43.0667
111	14.76	17	15.2		10.6	9.64	9.26		1.42	1.52	1.4		1.3	1.14	1.24		15.7194	19.38	15.96		10.335	8.2422	8.6118		58.26	58.3667	59.2333		65.6667	59.0667	65.1333		55.8333	60.2333	53.7667		57.7333	56.4667	55.8333		34	31.0667	20.7333		33.9	27.0333	9.73333
112	14.54	14.76	14.76		11.44	10.808	11.22		1.42	1.46	1.46		1.34	1.32	1.34		15.4851	16.1622	16.1622		11.4972	10.6999	11.2761		57.88	59.7	61.0333		63.6333	58	61.6333		58.9	55.0667	54.6667		53.9	57.0667	58.5667		52.5333	7.43333	43.1		39.8333	22.9667	26.4667
113	15.44	14.74	13.88		10.36	9.56	11.4		1.48	1.46	1.34		1.22	1.24	1.32		17.1384	16.1403	13.9494		9.4794	8.8908	11.286		59.96	59.9333	60.5		63.2667	59.1333	61.5333		61.0667	58.5667	58.6667		63.5	58.5667	62.4		55.8	36.025	30.2		34.6333	18.9667	34.1333
114	15.32	15.44	14.6		10.08	9.86	11		1.54	1.46	1.42		1.24	1.26	1.24		17.6946	16.9068	15.549		9.3744	9.3177	10.23		62.12	59	61.2		64.7	60.2667	62.9333		60.0333	58.5333	57.8		55.2667	61.4333	56.7667		57.7667	41.2333	43.5333		33.6	35.8667	35.0667
115	14.18	15.7	14.12		12	12.22	11.9		1.62	1.62	1.46		1.36	1.46	1.36		17.2287	19.0755	15.4614		12.24	13.3809	12.138		65.52	60.5667	62.7333		67	57.1667	64.7333		59.7333	58.6667	64.1667		56.0333	59.3667	59.0333		56.34	31.4667	50.9		32.6	27.0333	31.5667
116	16.54	14.6	14.44		12.82	11.58	10.56		1.52	1.42	1.38		1.34	1.16	1.18		18.8556	15.549	14.9454		12.8841	10.0746	9.3456		62.28	58.4	61.6		61.7667	57.9333	63.8		55.3	58.2333	59.7		60.2	58.3667	60.3667		56.0333	32.3667	58.4667		29.3333	12	43.7333
117	15.22	16.38	15.06		11.9	10.26	9.18		1.52	1.62	1.48		1.34	1.24	1.18		17.3508	19.9017	16.7166		11.9595	9.5418	8.1243		63.66	60.4333	65.2		65.8333	60.1	61.2333		60.7	62.3667	59.3		58.5667	56.7333	53.4333		60.8	40.7	61.5333		40.9333	31.1333	51.2333
118	14.7	16.2	16.08		10.02	9.58	10.58		1.44	1.4	1.3		1.14	1.1	1.24		15.876	17.01	15.678		8.5671	7.9035	9.8394		61.36	58.725	60.3667		60.0667	57.6	65.7333		58.6333	53.3667	53.675		51.6333	50.7333	54.9		46.0667	22	32		37	3.93333	42.3667
119	16.94	14.02	16.34		11.2	10.34	12.04		1.52	1.32	1.4		1.24	1.2	1.32		19.3116	13.8798	17.157		10.416	9.306	11.9196		57.58	58.5667	59.4667		57.7667	60.6333	61.4333		56.8	52.975	53.2		55.2	58.8333	58.1		40.625	20.6667	25.4333		17.6	35.0333	19.7333
120	15.22	15.06	17.74		10.68	11.26	11.3		1.34	1.34	1.44		1.14	1.28	1.3		15.2961	15.1353	19.1592		9.1314	10.8096	11.0175		58.46	57.8	60.5		59.9667	60.8333	65.8333		54.2667	51.8	52.9667		51.5	55.5	55.3		50.7667	6.53333	20.7333		26.5	11.1	12.9
121	13.96	14.68	15.3		10.52	10.72	12.14		1.34	1.38	1.36		1.28	1.32	1.38		14.0298	15.1938	15.606		10.0992	10.6128	12.5649		57.74	56.8667	58.5333		57.2667	60.7667	62.4667		56.025	52.9667	52.8667		57.8333	57.8	62.3333		45.8667	24.5667	30.7333		42	22.6	30.0667
122	16.6	14.38	16.34		10.7	11.46	12.26		1.58	1.36	1.54		1.22	1.3	1.34		19.671	14.6676	18.8727		9.7905	11.1735	12.3213		61.66	60.9333	62.4667		62.7333	59.1667	61.7333		62.1	61.5	60.6333		61.4333	60.9	61.5		58.7333	25.8667	59.375		37.5	28.9333	40.4667
123	13.54	14.8	15.72		11.38	12.1	13.06		1.34	1.44	1.44		1.38	1.38	1.46		13.6077	15.984	16.9776		11.7783	12.5235	14.3007		58.04	56.7667	59.6333		69.3333	61	62.8667		59.3	59.2	54.575		62.8	53.3333	61.3		34.4667	18.9667	14.225		52.9333	12	36.6667
124	15.38	15.4	15.34		11.44	12.18	10.92		1.55	1.52	1.53		1.32	1.38	1.34		17.8792	17.556	17.6026		11.3256	12.6063	10.9746		63.54	61.5	63.6333		63.7	62.7667	65.1667		61.4667	60.0667	60.94		62.3	63.1333	61.4667		51.6667	37.4667	19.3		51.8	43.9333	35.8
125	15.62	16.54	16.42		12.28	10.88	12.4		1.46	1.52	1.46		1.4	1.18	1.36		17.1039	18.8556	17.9799		12.894	9.6288	12.648		59.3	61.0667	61.4		62.6	61.1667	64.2333		57.8333	61.0667	51.5333		58	54.6	55.1667		23.2667	24.3	12.2333		38.2667	32.9333	22.3
126	15.02	15.58	16.26		11.78	11.6	11.56		1.54	1.42	1.44		1.36	1.4	1.34		17.3481	16.5927	17.5608		12.0156	12.18	11.6178		62.02	64.2	63.8333		64.3333	58.1333	62.4		60.275	64.2	57.6		60.8333	57.7333	60.8667		45.3667	27.5	37.6		30.4	27.1	27.1667
127	15.24	16.5	15.18		11.6	11.9	12.96		1.42	1.46	1.38		1.34	1.34	1.42		16.2306	18.0675	15.7113		11.658	11.9595	13.8024		59.6	58.9333	59.0333		60.2333	59.8667	63.3333		50.2667	57.1333	49.5		53.0333	55.5	57.5667		24.3	24.2	14.9333		25.6	37.1333	30.8333
128	16.04	14.16	13.52		10.98	12.14	11.74		1.44	1.42	1.44		1.28	1.36	1.34		17.3232	15.0804	14.6016		10.5408	12.3828	11.7987		59.06	59.2667	58.9333		62.8667	61.0667	66.6333		55.25	52.0333	44.8667		55.3	55.3	58.5333		22.7333	22.9667	18.0667		16.1333	29.7333	22.8333
129	15.36	15.36	16.2		11.4	11.08	11.54		1.34	1.48	1.46		1.3	1.3	1.24		15.4368	17.0496	17.739		11.115	10.803	10.7322		58.3	59.7	60.6667		60.9	58	63.1		57.8	58.54	55.875		51.6667	56.8667	60.6333		36.05	26.9333	23.7333		26.4	31.9333	24.3
130	14.68	15.06	14.62		11.836	12.78	13.28		1.34	1.38	1.42		1.2	1.3	1.34		14.7534	15.5871	15.5703		10.6524	12.4605	13.3464		59.14	57.9333	54.8667		63.4	58.6333	63.4333		52.9	55.2	55.7		57.5	58.0333	57.9667		25.5333	20.6333	24.425		37.1333	44.9	11.0333
131	15.26	16.76	16		12.94	11.76	13.84		1.42	1.46	1.6		1.4	1.32	1.36		16.2519	18.3522	19.2		13.587	11.6424	14.1168		59.06	58.7667	61		63.5	63.3333	67.7333		61.3333	57.2333	60.5667		60.1	61.0333	58.3667		44.7	23	53.1333		22.4333	44.8	43.1333
132	14.84	16.08	15.62		11.1	10.64	9.82		1.5	1.58	1.52		1.26	1.22	1.24		16.695	19.0548	17.8068		10.4895	9.7356	9.1326		58.7	59.525	60.8		61.5667	58.4333	60.4667		57.325	57.2333	59.2		58.4	61.2333	56.3333		35.1	28.2	40.0667		27.1	39.6	24.5
133	16.34	18.1	17.36		12.58	13.16	12.92		1.52	1.54	1.5		1.28	1.28	1.28		18.6276	20.9055	19.53		12.0768	12.6336	12.4032		62.56	60.0667	61		63.3667	63.8	63.4333		60.15	60.5	58		52.9333	55.6	60.3		25.2333	22.6667	19.175		41.7	40.3333	28.7333
134	17.2	14.96	14.5		12.002	11.94	12.34		1.54	1.36	1.38		1.34	1.2	1.26		19.866	15.2592	15.0075		12.062	10.746	11.6613		61.9	59.1667	62.6333		63.3	62.1667	62.9667		60.74	57.3667	57.3333		62.1667	58	56		31.0667	38.9	31.3		32.7	54.1667	36.0667
135	17.04	15.98	17.24		12.1	14.26	13.68		1.52	1.44	1.54		1.36	1.42	1.42		19.4256	17.2584	19.9122		12.342	15.1869	14.5692		59.56	57.9	60.8333		64.4	65.1667	66.1333		57.2667	54.5	56.0333		57.9667	63.7	60.6667		33.9667	26.1667	32.1667		30.7333	49.6667	36
136	15.68	14.14	13.86		12.16	14	12.48		1.48	1.34	1.36		1.28	1.28	1.28		17.4048	14.2107	14.1372		11.6736	13.44	11.9808		58.02	56.9333	60.4333		60.1	58.3667	62.2333		52.86	59.3667	46.2667		58.9	61.5	57.6667		17.7333	19.4667	11.5333		40.5333	53.8	21.1333
137	15.6	15.88	15.06		12.54	14.3	12.62		1.52	1.5	1.42		1.28	1.34	1.3		17.784	17.865	16.0389		12.0384	14.3715	12.3045		61.38	61.1	62.6667		64.8	60	62.3667		58.2667	62.05	60.3		61.6667	63.4333	63.0667		33.1333	36.4	48.4333		39.5667	59.1333	33.4333
138	16.64	15.76	13.86		11.08	11.98	11.04		1.64	1.56	1.42		1.38	1.32	1.4		20.4672	18.4392	14.7609		11.4678	11.8602	11.592		58.84	59.3667	61.7		59.8667	60.4333	63.5		61.6667	59.425	55.9		57.0667	60.5667	55.5		38.7667	36.9667	48.5		41.4	58.3667	35.9333
139	14.26	15.38	16		12.44	13.94	13.06		1.48	1.5	1.5		1.32	1.5	1.38		15.8286	17.3025	18		12.3156	15.6825	13.5171		58.3	58.7333	60.6667		63.1333	62.3	61.7667		57.4667	59.3667	57.2		59.6667	58.3	60.2667		38.8667	34.9667	54.475		49.0667	47.4667	33.2
140	15.48	16.24	17.24		12.66	14.32	12.9		1.56	1.56	1.62		1.3	1.46	1.34		18.1116	19.0008	20.9466		12.3435	15.6804	12.9645		61.2	59.3333	62.9667		62.4333	59.0667	60.3333		62.2	61.825	57.3		59.0333	59.8333	56.3		48.6	33.4	51.6667		33.6667	49.1667	35.7
141	14.62	14.52	13.44		11.84	12.32	10.04		1.58	1.44	1.48		1.38	1.38	1.34		17.3247	15.6816	14.9184		12.2544	12.7512	10.0902		61.2	61.9	64.9		68.3667	65.1667	67.3667		60.0667	63	61.5333		64.9	62.9	58.9		48.8667	33.3333	48.4667		42.0667	39.0333	31.9
142	15.36	14.68	15.48		11.98	12.64	10.52		1.3	1.28	1.3		1.2	1.44	1.2		14.976	14.0928	15.093		10.782	13.6512	9.468		60	58.8667	60.8667		58.4667	62.9	65.6333		56.1	51.4333	52.7667		54.4667	60.0667	52.6667		11.2667	11.9333	13.375		36.3333	55.9667	19.0333
143	13.86	15.62	16.34		13.882	11.2	12.02		1.34	1.4	1.44		1.3	1.22	1.14		13.9293	16.401	17.6472		13.535	10.248	10.2771		62.2	61.4667	63.9333		64.9667	60.5333	63.4333		59.875	60.7667	58.1		59.3667	62.7333	52.9		29.5333	41.0667	44.1333		31.9333	34.2333	32.9333
144	15.6	15.76	16.12		12.74	13.94	12.3		1.44	1.38	1.4		1.28	1.34	1.16		16.848	16.3116	16.926		12.2304	14.0097	10.701		59	59.1667	60.9667		60.4333	61.7667	63.2333		58.4	62.9667	56.7333		58.2	59.7667	59.9		20.3667	32.825	50.3333		18.1667	47.5	35.9333
145	15.88	16.82	16.62		12.06	14.44	12.48		1.4	1.46	1.38		1.28	1.4	1.22		16.674	18.4179	17.2017		11.5776	15.162	11.4192		59.02	61.2667	61.3		59.9	58.4333	67.2667		55.8333	57.7	52.0333		52.5667	61.7667	60.8333		13.6333	21.1	20.5		18.8667	53.6667	31.2333
146	17.02	16.1	17.06		11.78	13.84	11.6		1.52	1.5	1.48		1.34	1.4	1.28		19.4028	18.1125	18.9366		11.8389	14.532	11.136		60.78	60.7667	61.9		62.4333	64	64.3667		56.35	59.4667	52.35		52.7333	64.7333	61.3333		18.3	22.2	13.7333		29.2333	45.3	24.2667
147	16.6	15.72	15.96		13.86	15.24	13.52		1.54	1.5	1.52		1.3	1.44	1.28		19.173	17.685	18.1944		13.5135	16.4592	12.9792		62.32	60.7	61.9333		64.7667	62.8667	62.3667		58.8667	59.275	61.5333		60.7667	62.9	58.4		29.8667	26.1	36.1333		46.1333	53.0333	43.8
148	14.72	13.42	16.02		12.98	12.9	12.04		1.54	1.34	1.46		1.38	1.4	1.18		17.0016	13.4871	17.5419		13.4343	13.545	10.6554		59.56	60.8667	64.6		65.0333	60.7667	66.1667		60.1333	62.0667	57.0333		62.0333	61.7	61.0333		40.4333	42.5333	26.2		29.5667	48.6333	25.7667
149	14.72	15.66	15.12		13.06	13.36	12.86		1.5	1.48	1.44		1.3	1.36	1.14		16.56	17.3826	16.3296		12.7335	13.6272	10.9953		60.48	61.1	64		66.1333	58.1333	63.1		60.5	59.1	54.1		64.3	61	60		32.6667	30.4333	23.6333		45.9333	48.3	19.0667
150	13.82	14.82	16.42		12.82	14.18	12.74		1.32	1.32	1.38		1.2	1.42	1.3		13.6818	14.6718	16.9947		11.538	15.1017	12.4215		56.12	58	58.3		62.5667	56.5	60.4667		49.2	54.3	20.6333		55	59.9667	59.7333		0	0	0		23.9333	36.3	7.4
151	13.44	15.44	14.74		12.18	12.7	11.64		1.34	1.48	1.44		1.38	1.36	1.22		13.5072	17.1384	15.9192		12.6063	12.954	10.6506		60.26	62.9333	62.2		65.2333	61.1333	62.2333		60.4333	61.0333	46.525		58.2333	61.9	58.2		38.8	0	11.7667		25.2333	49.4667	36.5333
152	15.06	14.08	13.44		12.08	13.02	11.94		1.56	1.46	1.48		1.44	1.58	1.34		17.6202	15.4176	14.9184		13.0464	15.4287	11.9997		60.66	61.2	62.4333		66.9	63.3333	65.6		61.7667	60.925	44.6		59.7	59.8	61.0333		54.2333	41.7667	12.2667		16.7	52.7667	21.3667
153	13.7	14.98	14.52		11.44	12.9	10.5		1.5	1.56	1.46		1.34	1.5	1.26		15.4125	17.5266	15.8994		11.4972	14.5125	9.9225		60.5	63.9	61.8667		66.1667	61.8333	64.3667		60.4	61.7333	54.075		66.6667	62.1667	58.6333		55.1333	49.4	3.26667		27.0333	48.8333	33.6
154	15.64	15.3	15.38		11.26	12.5	11.3		1.56	1.54	1.44		1.28	1.36	1.28		18.2988	17.6715	16.6104		10.8096	12.75	10.848		58.94	63.1	63.2333		65.4333	63.6333	66.0667		59.45	58.0667	45.5		56.8333	61.1667	62.8667		47.7333	45	0		18.9667	49.5333	19.7333
155	14.02	14.64	15.28		11.76	11.3	9.58		1.44	1.54	1.56		1.26	1.28	1.24		15.1416	16.9092	17.8776		11.1132	10.848	8.9094		60.5	62.125	62.0667		66.8	63.3	66.1		61.1	63.1333	53.7667		56.0667	62.1667	57.5333		55	42.8333	0		39.7667	47.4667	20.6667
156	14.2	16.74	15.04		11.12	11.94	12.38		1.38	1.48	1.34		1.2	1.34	1.38		14.697	18.5814	15.1152		10.008	11.9997	12.8133		56.6	59.0667	57.3		60.8	59.2667	65.3		54.5667	56.0667	19.5667		51.8667	55.5	59.7667		25.6	0	0		21.2667	30.7	11.5667
157	14.4	15.7	15.68		11.08	10.84	11.68		1.44	1.48	1.32		1.24	1.28	1.26		15.552	17.427	15.5232		10.3044	10.4064	11.0376		61.38	62.8333	59.4667		62.4667	61.0667	59.8		58.8	49.7667	48.6		57	64.1667	53.5		47.65	49.7667	24.3667		23.8667	50.5	23.6
158	15.68	15.92	15.18		11.48	13.16	11.14		1.4	1.42	1.34		1.28	1.26	1.28		16.464	16.9548	15.2559		11.0208	12.4362	10.6944		55.8	57.4	57.4333		63.7	61.3	59.3667		48.9	53.6333	25.9		57	60.9	49.2667		19.9	10.9	12.3667		29.7333	17.1333	6.3
159	14.4	15.54	15.3		12.38	13.16	12.36		1.24	1.38	1.3		1.24	1.3	1.18		13.392	16.0839	14.9175		11.5134	12.831	10.9386		56.06	57.2333	59.3333		59.9333	57.6667	55		51.3	54.5667	25.3667		42.9667	56.1	54.8		24.4	9.96667	6.53333		23.9	40.9667	6.1
160	15.64	17.02	13.24		12.88	14.14	12.94		1.28	1.4	1.36		1.14	1.42	1.28		15.0144	17.871	13.5048		11.0124	15.0591	12.4224		57.98	61.3667	61.9		59.6	61.1333	61.1667		52.2333	54.9667	31.6		40.9667	56.7333	54.6667		17.975	13.3333	12.3333		32.5333	34.0333	4.7

## Sheet: L14 and Shaanhan 8675-Phenotype
	FLL-(2016-2017)				FLL-(2017-2018)				FLW-(2016-2017)				FLW-(2017-2018)				FLA-(2016-2017)				FLA-(2017-2018)				CCS1-(2016-2017)				CCS1-(2017-2018)				CCS2-(2016-2017)				CCS2-(2017-2018)				CCS3-(2016-2017)				CCS3-(2017-2018)
Line	R1	R2	R3		R1	R2	R3		R1	R2	R3		R1	R2	R3		R1	R2	R3		R1	R2	R3		R1	R2	R3		R1	R2	R3		R1	R2	R3		R1	R2	R3		R1	R2	R3		R1	R2	R3
Lumai 14	14.8	15.06	15.52		12	11.8	11.7		1.44667	1.51333	1.46		1.32	1.31	1.31		16.058	17.0931	16.9944		11.88	11.5935	11.4952		60.24	61.56	57.7	59.8333	60.2	69.5	60.7333		60.3	60.7667	56.8667		60.9333	63.2	60.4333		39.9333	46.6	37.7333		43.3667	46.6667	49.8
1	15.76	16.34	20.24		13.18	13.18	14.4		1.46	1.56	1.66		1.4	1.26	1.28		17.2572	19.1178	25.1988		13.839	12.4551	13.824		59.56	58.2333	59.8333		60.9333	63.4	58.5		58.7333	60.3	60.0333		62.2667	58.7667	58.6667		37.0333	39.8	38.9333		48.5	48.2	43.5333
2	16.48	16.92	17.7		12.92	11.36	13.8		1.56	1.56	1.5		1.3	1.26	1.36		19.2816	19.7964	19.9125		12.597	10.7352	14.076		59.12	63	60		56.6	65.6667	63.9		60.1667	59.6	58.6		62.1667	60.2333	60.9333		47.3	37.9667	38.2		41.1333	45.1333	52.5
3	15.58	16.82	15.8		12	13.32	12.46		1.76	1.7	1.72		1.54	1.5	1.48		20.5656	21.4455	20.382		13.86	14.985	13.8306		59.28	59.3	61.7		62.2667	66.3	64.7		59.0333	58.4667	58.2333		61.9	63.1	59.0333		43.9333	48.3667	43.6		44.7	42.8667	38.7333
4	15.88	14.92	14.76		12.66	12.5	10.12		1.48	1.54	1.46		1.32	1.46	1.14		17.6268	17.2326	16.1622		12.5334	13.6875	8.6526		56.68	63.4333	59.5333		62.3	58.8333	62.5		57.1333	58.4667	59.3		62.1667	63.7333	59.9		39.1333	36.6667	36.3333		39.6	31.6	31.8
5	15.2	17.48	14.7		12.4	11.8	12.08		1.56	1.72	1.38		1.42	1.34	1.32		17.784	22.5492	15.2145		13.206	11.859	11.9592		59.98	58.1333	62.6		60.8667	64.8667	65.4333		59.9333	58.8667	61.1		64.2333	59.5	62.3		54.1	47.7333	44.2333		40	40.7667	40.9
6	17.72	19.42	16.58		12.62	13.82	14.48		1.6	1.66	1.5		1.36	1.4	1.46		21.264	24.1779	18.6525		12.8724	14.511	15.8556		59.84	58.3667	61.9333		62.3	61.5333	63.3333		60.3667	52.0333	58.6		65.6	60.8333	65.3333		28.0333	27.7	27.7333		50.0333	49.9333	53.6667
7	15.32	17.4	14.48		13.42	13.24	13.62		1.5	1.56	1.38		1.38	1.26	1.46		17.235	20.358	14.9868		13.8897	12.5118	14.9139		56.26	61.6667	62.4333		59.5	64.1667	62.9667		59.5667	58.8667	53.0667		64.2667	60.6667	60.5667		39.2333	39.9	38.4333		46.8333	39.0667	44.4667
8	16.48	19.34	15.7		14.26	14.7	14.3		1.54	1.66	1.46		1.48	1.38	1.36		19.0344	24.0783	17.1915		15.8286	15.2145	14.586		59.3	63.8333	63.0333		63.9	64.2333	63.2333		60.1333	59.3	58.2667		65.5333	60.5333	61.5333		48.4	48.9	32.5		49.1	45.6667	43.4
9	16.26	17.84	17.62		13.96	13.36	13.24		1.54	1.64	1.5		1.44	1.34	1.38		18.7803	21.9432	19.8225		15.0768	13.4268	13.7034		57	57.5667	64.0333		58.1667	64.2667	62.3333		59.5667	56.7333	58.4333		64.2333	60.1	63.2		40.8333	41.4667	35.6		45.4333	42.4667	43.3667
10	17.3	17.3	15.98		13.38	12.68	14.42		1.42	1.56	1.42		1.28	1.24	1.34		18.4245	20.241	17.0187		12.8448	11.7924	14.4921		55.78	58.5	63.2667		58.6333	56.7667	56.1667		58.8333	60.8667	59.7667		62.2333	57.2333	57.3333		46.425	43.0333	39.3		56.9333	46.9667	52.4667
11	15.24	15.54	16.42		14.34	10.96	13.84		1.26	1.26	1.4		1.52	1.4	1.3		14.4018	14.6853	17.241		16.3476	11.508	13.494		53.14	50.9333	52.2		58.8667	63.7667	63.4667		49.7	53.1333	56.3333		63.4	57.6667	60.2333		32	31.6	32.9		50.2333	43.3	51.8333
12	16.32	15.54	16.78		15.44	12.68	13.3		1.38	1.42	1.4		1.48	1.34	1.3		16.8912	16.5501	17.619		17.1384	12.7434	12.9675		59.2	59.3667	63.3333		59.2333	60.5333	62.3333		60.8667	56.6667	58.1333		64.6333	58.8667	63.9667		31.5667	37.9333	30.6		53.2	57.9333	56.4
13	16.48	17.56	14.56		15.52	12.4	14.66		1.56	1.6	1.44		1.52	1.44	1.42		19.2816	21.072	15.7248		17.6928	13.392	15.6129		58.3	61.6	61		60.9	63.4667	61.9333		57.7	62.8667	59.4667		63.7	60.9667	62.6667		37.1667	38.1	39.7		38.3	41.8333	35.8667
14	15.06	16.44	14.12		14.24	10.84	14.72		1.48	1.54	1.44		1.4	1.32	1.38		16.7166	18.9882	15.2496		14.952	10.7316	15.2352		57.98	58	63.3333		60.2667	63.3667	61.9333		54.5667	57.8667	57.4667		63.4667	61.0667	61.1667		24.5333	30.2333	28.1		48.8333	40.1	46.7667
15	12.82	16.06	12.7		12.32	11.82	12.54		1.42	1.56	1.34		1.34	1.24	1.28		13.6533	18.7902	12.7635		12.3816	10.9926	12.0384		58.34	56.6667	59.6667		60.8667	62.3667	62.1333		53.6667	59.4333	57.9333		60.9667	63.1	57.6333		36.5667	24.8	25.9333		33.4667	33.1	34.6
16	14.24	15.4	12.2		10.86	10.64	12.44		1.6	1.7	1.4		1.32	1.3	1.54		17.088	19.635	12.81		10.7514	10.374	14.3682		55.82	56.3667	57.4333		56.1667	59	60.2333		54.3	57.8667	53.9667		59.8667	57.4	60.3333		25.5333	28.3	21.1667		33.6667	34.3	42.2333
17	13.96	15.08	12.38		11	11.1	11.66		1.4	1.54	1.38		1.26	1.26	1.32		14.658	17.4174	12.8133		10.395	10.4895	11.5434		58.98	58.5333	63.1333		60.3	67.9333	67.1333		58.0333	58.9333	59.5333		64.5	64.2	62.5		46.5	41.1	42.3667		49.0667	38.6333	51
18	13.6	15.54	13.36		11.66	11.52	12.46		1.38	1.48	1.32		1.38	1.3	1.36		14.076	17.2494	13.2264		12.0681	11.232	12.7092		55.22	61.5667	63.0667		61.4667	67	67.5333		60.7	60.7667	57		63.4333	63.7333	61.4333		36.7333	40.6667	39.1		36.5	34.5	36
19	14.64	15.96	14.28		12.78	11.08	12.32		1.46	1.6	1.36		1.44	1.3	1.32		16.0308	19.152	14.5656		13.8024	10.803	12.1968		56.92	60.2667	61.7		60.3667	59.5667	67.1667		60.4667	58.8	55.8333		56.5	55.7333	57.4667		25.925	38.4667	25.1		40.2333	37.9333	44.4
20	17.02	17.82	16.28		13.02	11.34	14.72		1.46	1.54	1.4		1.34	1.2	1.46		18.6369	20.5821	17.094		13.0851	10.206	16.1184		59.26	59.6	61.7333		64.1	61.8333	67.3		58.7	59.3667	57.4667		62.4333	60.8667	63.3333		37.1333	37.5667	30.4667		46.0333	39.1	48.6333
21	14.8	18.36	16.5		14.02	11.76	14.38		1.6	1.7	1.64		1.52	1.3	1.44		17.76	23.409	20.295		15.9828	11.466	15.5304		59.44	58.7667	61.2667		61	60.9333	65.2333		58.1333	63.2667	59.2		65.8667	57.8667	57.7333		36.2333	33.8	36.1333		48.2333	44.3667	41.9667
22	17.54	16.26	14.54		14.428	11.36	13.96		1.6	1.58	1.56		1.5	1.4	1.46		21.048	19.2681	17.0118		16.2315	11.928	15.2862		60.48	61	58.1333		59.5667	61.1	62.6667		56.9667	59.5333	54.7333		63.8333	61.8667	62.1667		30.7667	43.5667	39.1		53.1667	48.0667	41.4333
23	14.28	15.12	14.34		13.96	10.54	12.4		1.42	1.44	1.38		1.46	1.32	1.36		15.2082	16.3296	14.8419		15.2862	10.4346	12.648		60.72	61.3667	65.4667		62.3333	63.7333	67.0667		57.3667	60.1333	60.7		61.4667	57.6333	60.9667		33.9667	48.4	40.8667		35.0333	35.2	35.3333
24	16.28	16.58	16.4		15.06	11.5	13.6		1.56	1.66	1.64		1.44	1.46	1.48		19.0476	20.6421	20.172		16.2648	12.5925	15.096		58.64	59.3667	62.3667		60.2667	63.7667	64.8		54.7	57.9	62.1		63.3667	59.3667	67.0333		42.1667	41.5	47.525		53.4667	47.6667	51.0667
25	15.64	15.8	16.28		13.12	11.78	12.3		1.52	1.46	1.6		1.4	1.38	1.32		17.8296	17.301	19.536		13.776	12.1923	12.177		60.26	60.5	62.8		64.4	64.2	64.6		61.2333	59.1667	62.4333		66.1333	58.1667	65.2		55.575	57.3333	54.3333		54	52.4	59.5
26	16.28	16.3	16.82		15.1	13.34	14.3		1.58	1.56	1.5		1.5	1.46	1.5		19.2918	19.071	18.9225		16.9875	14.6073	16.0875		58.86	58.3	64.4		61.4333	66.1667	66.0667		60.6333	59.5667	61.8333		63.4	60.0667	65.0667		54.8667	55.4333	58.8333		57.3333	49.9333	53.1333
27	13.78	13.3	15.5		11.1	11.42	11.76		1.46	1.44	1.52		1.26	1.3	1.34		15.0891	14.364	17.67		10.4895	11.1345	11.8188		58.32	61.4667	59.8667		59.0667	62.0667	63.5333		58	53.2333	60.9333		61.8	60.4	62.1667		26	26.0333	22.35		37.7333	30.0667	38.7333
28	15.32	14.2	15.92		11.42	10.52	11.54		1.62	1.48	1.68		1.32	1.3	1.4		18.6138	15.762	20.0592		11.3058	10.257	12.117		57.94	57.8333	62.7333		60.8	65.0333	64.2667		58.4333	55.6667	56.9667		64.1	59.2333	60.0667		21	26.975	23.9333		34.6667	36.4333	37.8333
29	16.04	14.5	14.38		13.04	11.16	12.075		1.56	1.6	1.56		1.56	1.48	1.34		18.7668	17.4	16.8246		15.2568	12.3876	12.1354		58.96	58	59.6333		60.8	65.8667	62.8333		58.7	59.5333	60.5667		61.5	57.6333	63.6		25.6333	24.5333	21.4333		34.9667	33.7	35.4
30	13.9	15.64	16.98		12.38	11.54	12.9		1.4	1.48	1.54		1.3	1.3	1.24		14.595	17.3604	19.6119		12.0705	11.2515	11.997		60.92	62.6	62.1		61.4	63.9667	66.4333		60.8	61.4667	61.8		62.9667	62.6667	61.7667		50.4667	52.2333	52.7		51.9667	51.8333	54.3667
31	14.78	17.18	16.72		13.54	11.26	11.7		1.46	1.54	1.58		1.28	1.4	1.14		16.1841	19.8429	19.8132		12.9984	11.823	10.0035		60.42	62.6	60.2667		60.2	65.8	62.9667		58.6333	60.8667	58.6667		62.3667	58.6667	59.1		43.7	49.1667	41.9667		48.7667	38.4667	41.2667
32	14.58	17.06	16.12		12.44	11.38	12.6		1.4	1.48	1.42		1.26	1.36	1.2		15.309	18.9366	17.1678		11.7558	11.6076	11.34		58.88	59	60.8		59.7	66.1667	63.7		61.8	60.3333	56.9		59.0333	64.0333	56.3		38.7333	44.1	32.2		34	33.9667	40.7
33	12	16.54	15.3		11.36	11.54	11.325		1.36	1.46	1.44		1.36	1.22	1.26		12.24	18.1113	16.524		11.5872	10.5591	10.7021		55.98	62.1667	62.2333		59.7667	62.7333	61.6667		53.7333	61.1667	60.1667		60.7667	63	61.1667		43.4667	44.7333	38.8667		40.6667	42.9333	43.0667
34	14	16.42	16.78		11.54	11.14	12.65		1.4	1.52	1.54		1.36	1.34	1.38		14.7	18.7188	19.3809		11.7708	11.1957	13.0928		56.86	61.3	60.5333		60.5	67.6	58.5333		56	56.6667	59.5333		63.4333	57.3667	62		45.7333	43.9	48.7333		53.7333	56	50.7
35	15.66	17.02	15.76		10.7	11.8	11.825		1.46	1.54	1.44		1.2	1.36	1.22		17.1477	19.6581	17.0208		9.63	12.036	10.8199		59.76	57.8	57.5667		57.8	61.7	60.5667		57.6	57.6333	58.9		58.2333	61.2	61.7		33	39.5333	27.9333		40.9667	39.2	40.5
36	15.04	19.3	16.08		11.4333	12.36	12.78		1.48	1.58	1.52		1.28	1.34	1.38		16.6944	22.8705	18.3312		10.976	12.4218	13.2273		57.62	59.4667	61.9333		60.3667	63.6	65.5667		60.4667	57.8333	60.2667		61.9333	60.6	61.4667		35.2333	37.1	43.9667		48.1667	44.5	44.8
37	15.22	17.38	16.14		11.12	12.02	13.2		1.54	1.6	1.52		1.4	1.34	1.38		17.5791	20.856	18.3996		11.676	12.0801	13.662		57.98	63.3667	60.2333		62	61.3333	64.8		62.6667	59.2667	54.6333		59	59.1	61.5333		40.2	36.375	44.8		41.8667	42.2667	42.4667
38	15.34	17.12	17.28		10.6	12.32	13.02		1.52	1.62	1.58		1.24	1.34	1.38		17.4876	20.8008	20.4768		9.858	12.3816	13.4757		59.94	59.6	62		61.4333	65.7	64.5		60.2667	60	59.5333		59.6333	62.5333	62.8667		40.1333	35.3333	40.5		40.4667	43	48.3667
39	13.2	17.6	13.06		10.7	12.26	11.28		1.5	1.58	1.38		1.42	1.32	1.38		14.85	20.856	13.5171		11.3955	12.1374	11.6748		59.08	60.4	59.4		62.3667	63.7333	67.7333		58.9667	55.1667	58.8		60.3667	64.3	65.6667		34.6667	37.9333	32.0333		39.0333	45.4667	42.9
40	14.24	14.42	14.6		9.36	12.22	10.875		1.52	1.54	1.58		1.3	1.44	1.32		16.2336	16.6551	17.301		9.126	13.1976	10.7662		59.9	61.2	62.8333		59.8	64.6667	63.6		60.4333	57.6	60.6333		59.5667	59.6667	60.1667		35.1333	33.2	27.1667		37.1667	36.6333	32.3667
41	14.22	13.08	15.34		9.9	11.26	11.16		1.6	1.48	1.62		1.34	1.36	1.38		17.064	14.5188	18.6381		9.9495	11.4852	11.5506		55.7	58.6333	59.3667		56.8	63.9333	66.5		58.2	59.3	55.8333		58.5333	51.6667	60.5333		35.5333	25.6333	27.9667		35	38.5667	46.6333
42	14.82	14.48	15.9		11.18	13.62	12.72		1.74	1.72	1.78		1.32	1.52	1.42		19.3401	18.6792	21.2265		11.0682	15.5268	13.5468		55.56	57.7333	58.575		58.2333	64.3	63.1		56.4667	59.7333	58.2667		60.0333	58.2667	58.4		29.8667	41.2667	43.2333		41.5	41.3667	46.2333
43	16.34	14.62	13.98		10.25	11	11.74		1.56	1.52	1.5		1.24	1.3	1.38		19.1178	16.6668	15.7275		9.5325	10.725	12.1509		57.4	61.8333	59.6667		59.4333	61.5667	63.2667		59.1	58.1	59.8667		61.4	61.9667	59.2333		49.2	36.8333	47.175		33.5	32.2667	33.5667
44	15.3	15.64	15.66		9.78	11.2	12.22		1.46	1.58	1.52		1.16	1.28	1.28		16.7535	18.5334	17.8524		8.5086	10.752	11.7312		58.24	63.4333	60.1667		60.1333	63.1	65.6333		61.4667	60.5333	61.3333		60.4333	63.5333	61.9667		56.5667	47.4667	52.0667		55.1333	48.9	55.6333
45	13.34	14.88	15.76		9.14	10.38	11.4		1.38	1.42	1.48		1.08	1.12	1.22		13.8069	15.8472	17.4936		7.4034	8.7192	10.431		54.18	53.7	54.5333		57	56.0333	56.0667		52.6	52.5667	57.0667		59.4	57.2333	58.2333		38	35.325	44.1667		49.1333	37.3	41.1667
46	15.4	15.96	16.44		10.48	11.74	11.34		1.46	1.58	1.48		1.24	1.24	1.24		16.863	18.9126	18.2484		9.7464	10.9182	10.5462		56.38	64.0333	59.7333		58.4667	61.0667	65.6667		59.4	62.0333	60.9333		61.9667	66.0333	60.5333		35	39.3	34.5333		43.8	38.0667	39.5
47	17.98	16.64	18.48		10.06	13.14	12.12		1.52	1.54	1.58		1.24	1.34	1.22		20.4972	19.2192	21.8988		9.3558	13.2057	11.0898		58.94	61.4667	61.5333		61.3667	68.4	60.9333		59.4667	61.4667	62.7333		59.2333	57.9667	61		31.8667	34.6	30.8		34.3333	37.4333	28.2
48	16.16	15.94	17.26		10.88	11.4	12.82		1.56	1.46	1.5		1.28	1.24	1.26		18.9072	17.4543	19.4175		10.4448	10.602	12.1149		58.96	63.4333	60.9		58.5	64.7667	64.4333		55.1667	62.5667	61.4333		63.3333	62.3	62.8		33.1	46.3	41.9		33.2	36.7	43.3
49	16.22	16.62	15.48		10.96	11.42	12.84		1.44	1.48	1.4		1.22	1.26	1.18		17.5176	18.4482	16.254		10.0284	10.7919	11.3634		61.2	63.6667	61.1		60.1	61.2333	61.0333		61.8667	62.2667	62.1333		60.2667	59.3667	59.5667		25.7667	28.5667	29.2333		25.3333	29.9667	29.1667
50	14.86	18.1	15.72		10.18	12.4	11.1667		1.34	1.48	1.44		1.14	1.22	1.14		14.9343	20.091	16.9776		8.7039	11.346	9.5475		59.38	64.8667	62.3667		61.9667	59.3333	61.6333		59.6667	60.2	60.2		61.0667	60.6333	59.9333		45.6333	44.1	48		28.8667	32.9333	31.7333
51	15.68	17.84	16.36		11.24	12.88	11.26		1.48	1.62	1.48		1.34	1.38	1.28		17.4048	21.6756	18.1596		11.2962	13.3308	10.8096		58.2	58.6667	60.8		58.7333	65.0333	62.0333		61	59.5	61.3333		64.8	60.2333	61.2333		40.2	43	37.4667		39.1	45.1	45.9667
52	14.36	18.16	15.66		9.76	13	9.08		1.38	1.58	1.5		1.1	1.32	1.1		14.8626	21.5196	17.6175		8.052	12.87	7.491		56.74	60.9	59.4333		63.8667	65.5333	61.5		58.8333	61.5	58.6		57.2333	62.4667	59.5667		32.6333	40.2333	34.9333		45.5	46.5	42.6333
53	12.84	15.12	15		9.56	11.46	10.36		1.38	1.56	1.54		1.22	1.32	1.26		13.2894	17.6904	17.325		8.7474	11.3454	9.7902		59.04	63.5333	60.5667		64.2667	65.9	69.2333		57.8	62.5333	60.7		60.5667	61.8	59.8333		30.9	34.2333	34.6667		35.3333	40.1667	36.9333
54	14.26	15.5	13.78		8.3	10.52	11.66		1.33	1.36	1.3		1.14	1.24	1.3		14.2244	15.81	13.4355		7.0965	9.7836	11.3685		58.7	59.5333	57.8667		64.3333	61.7667	67		54.02	56.3667	51.6667		61.2667	57.3333	60.3		22	24.375	26.2		30.9667	30.3	33.3667
55	13.34	15.5	14.98		9.72	12.2	9.84		1.28	1.46	1.42		1.16	1.28	1.14		12.8064	16.9725	15.9537		8.4564	11.712	8.4132		55.08	59.3333	60.7333		61.3667	66.2	65.5		50.3333	55.2	50.4333		61.3333	62.1333	59.2667		26.0667	29.625	19.1333		33.3	20.8333	24.0667
56	16.98	16.94	17.26		11.12	13.46	10.98		1.52	1.58	1.48		1.24	1.34	1.22		19.3572	20.0739	19.1586		10.3416	13.5273	10.0467		54.1	62.0333	61.0333		61.3667	63	62.1333		58.8667	59.9	61.4		55.8	55.9333	62.7		40.6	39.7333	40.4333		42.0667	41.9333	44.5333
57	16.82	17.76	16.2		12.32	14	11.02		1.62	1.7	1.56		1.28	1.48	1.24		20.4363	22.644	18.954		11.8272	15.54	10.2486		56.98	56.1333	60.2		58.6667	63.2333	61.9		58.3333	59.9	59.0667		53.9667	55.2667	59		41.5667	33.0333	36.1		42.8333	32.4667	39.1667
58	16.8	16.54	19.16		12.18	14.42	12.48		1.72	1.66	1.74		1.42	1.54	1.3		21.672	20.5923	25.0038		12.9717	16.6551	12.168		61.26	61.5	62.6		62.2333	63.2333	61.9667		59.8667	60.1667	58.9667		54.6333	56.2667	57.6		41.3667	35.9667	40.4333		26.3	29.1	29.8667
59	17.64	17.12	17.36		13.32	13.76	12.74		1.58	1.62	1.58		1.42	1.4	1.42		20.9034	20.8008	20.5716		14.1858	14.448	13.5681		60.24	59.2667	61.0333		64.1	61.0333	65.7333		61.6	59.7667	57.6333		62.9333	61.4667	57.8333		39.9667	31.7667	29.3		36	38.7333	42.5333
60	18.18	16.62	18.38		12.78	14.76	12.02		1.72	1.62	1.68		1.34	1.38	1.34		23.4522	20.1933	23.1588		12.8439	15.2766	12.0801		61.42	64.9667	60.3667		62.5	65.9	65.5667		59.1667	60.8	59.4667		62.5333	61.1667	59.1333		40.3	35.0667	38.6		35.7333	38.1333	35.3
61	15.54	15.76	15.82		11.6	10.34	10		1.46	1.48	1.5		1.36	1.2	1.14		17.0163	17.4936	17.7975		11.832	9.306	8.55		59.16	61.5333	61.4667		59.5667	63.4	65.3667		60.4	57.5	59.6667		56.9667	58	58.9333		27.1	25.8	38.6		34.7333	33.3333	34.7
62	16.24	15.44	15.12		10.06	12.04	11.5		1.48	1.5	1.5		1.2	1.32	1.28		18.0264	17.37	17.01		9.054	11.9196	11.04		56.92	58.2333	59.4333		60.2667	63.2	60.5		53.7333	57.5667	57.0667		60.8	63.9	60.8667		22.5	30.0667	29.5		23.3333	35.5667	29.5333
63	15.88	14.04	16.84		11.06	10.98	9.66		1.52	1.46	1.54		1.28	1.32	1.22		18.1032	15.3738	19.4502		10.6176	10.8702	8.8389		59.5	59.6667	59.9667		63.4	61.8	65.6667		59.7	55.8	57.4667		62.2667	54.4	60.8		28.7333	27	28.3667		34.1	22.7667	29.8667
64	15.56	14.5	17.34		9.6	10.88	9.825		1.42	1.42	1.56		1.08	1.28	1.16		16.5714	15.4425	20.2878		7.776	10.4448	8.54775		58.26	59.9	63.0333		63.5333	58.3	65.1667		58.2667	57.7	58.5667		64.0333	62.5333	58.1333		25.5333	32	39.8667		28.4333	24.6667	30.7333
65	12.62	15.08	16.34		8.75	11.5	10.62		1.34	1.42	1.58		1.12	1.36	1.18		12.6831	16.0602	19.3629		7.35	11.73	9.3987		58.54	62.3	61.5333		62.0667	64.4667	65.8333		59.1333	60.9667	61.7667		63	56.9	57.8667		42.8667	40.2667	42		29.2667	29.8333	30.2
66	17.5	16.28	18.36		10.5	11.14	11.48		1.58	1.54	1.58		1.24	1.32	1.4		20.7375	18.8034	21.7566		9.765	11.0286	12.054		60.08	64.3333	63.3333		66.9	65.9667	66.4333		58.6667	61.1	62.2333		63.2	59.9667	61.0667		30.1333	35.8	29.6667		33.5333	30.2667	38.7
67	17.14	15.08	17.68		9.1	11.32	10.34		1.58	1.54	1.54		1.08	1.26	1.24		20.3109	17.4174	20.4204		7.371	10.6974	9.6162		60.02	62.0667	61.3333		63.5333	62.3	63.5333		60.8667	57.7333	59.6667		60.7	59.5	62.4667		23.7333	29.4667	31.4667		20.4667	22.9	28.3
68	18.2	18.46	15.94		11.06	13.1	11.86		1.62	1.64	1.54		1.3	1.34	1.3		22.113	22.7058	18.4107		10.7835	13.1655	11.5635		59.44	61.8667	61.85		64.7667	65.2	61.8667		59.7	60.9333	58.9333		64.7667	62.9667	62.9667		35.3333	27.1	34.55		37	38.4333	32.5
69	17.92	15.12	15.94		12.02	11.56	11.8		1.7	1.6	1.58		1.28	1.4	1.38		22.848	18.144	18.8889		11.5392	12.138	12.213		59.9	57.8333	60.2333		62.6	63.5	71.4		59.0667	57.7667	57.9333		60.6	59.8	58.2		45.8	44	41.9333		37.5333	36.6333	42.2333
70	18.1	14.76	15.88		10.52	12.02	12.9		1.84	1.58	1.68		1.4	1.36	1.46		24.978	17.4906	20.0088		11.046	12.2604	14.1255		59.54	61.2333	59.6		65.9333	45.7	63.1667		60.6333	58.5667	60.2		60.3	62.2333	60.3333		54.3	51.3	47.0667		40.8667	43.0667	42.4
71	17.46	13.86	17.14		11.6	10.44	10		1.88	1.62	1.88		1.44	1.32	1.36		24.6186	16.8399	24.1674		12.528	10.3356	10.2		59.42	58.9667	60.3		61.9	63.4333	59.8333		60.2667	55.7	59.6333		59.7667	59.9333	62.9333		39.6333	39.4667	44.3333		41	38.2	43.5
72	15.7	14.08	16.86		10.14	12.24	12.86		1.76	1.68	1.74		1.32	1.38	1.46		20.724	17.7408	22.0023		10.0386	12.6684	14.0817		55.8	59.5667	60.2		62.5333	61.6	60.4667		60	57.5	58.3333		60.5	59.3333	58.9333		39.4	43.8667	46.0667		28.9	27.8333	27.9
73	17.14	17.82	18.94		10.64	11.38	11.72		1.68	1.64	1.72		1.24	1.34	1.36		21.5964	21.9186	24.4326		9.8952	11.4369	11.9544		56.08	59.5333	58.7667		61.4333	64.4	59.9		58.7	54.3	58.2		61.2667	60	61.1667		46.5	41.5	45.7667		47.9333	50.8333	43.9333
74	17.82	16.16	19.46		13.18	10.68	13.98		1.76	1.72	1.8		1.48	1.44	1.56		23.5224	20.8464	26.271		14.6298	11.5344	16.3566		58.08	58.4667	60.6333		63.6333	63.5	62.1		58.2667	56.1667	59.2		59.9667	60.5667	56.8		38.1333	34.3333	46.6667		40.8667	39.4667	48.2333
75	16.86	18.68	15.72		11.62	11.52	12.6		1.5	1.58	1.5		1.26	1.22	1.28		18.9675	22.1358	17.685		10.9809	10.5408	12.096		60.66	63.0667	62.4		61.6	66.6667	63.7333		58.2667	60.8667	59.6667		61.8667	62.8667	61.8333		44.4	39.4667	52.8667		46.8333	43.4667	43.7667
76	17	17.28	19.38		11.78	11.96	12.76		1.42	1.56	1.58		1.3	1.2	1.34		18.105	20.2176	22.9653		11.4855	10.764	12.8238		61.7	63.8	62.8		64.9667	67.1	64.2		56.6333	59.8667	60.0667		59.7667	61.5333	62.5667		39.6333	37.6	34.7667		49.1333	43.8667	47.2333
77	17.12	18.54	17.02		11.025	11.94	13.3		1.58	1.56	1.44		1.24	1.26	1.32		20.2872	21.6918	18.3816		10.2532	11.2833	13.167		60.9	61.8	61.7667		63.0667	66.2	65.7		61.0667	61.3333	58.6667		61.9333	63.2333	62.3		30.3333	35.8333	48.0333		38.1333	38.4	43.6333
78	15.08	16.52	16.96		10.86	12.16	13.52		1.54	1.64	1.66		1.3	1.34	1.48		17.4174	20.3196	21.1152		10.5885	12.2208	15.0072		64.66	64.4	63.6		66.0333	66	63.6		60.2	61.0667	59.6		62.4667	60.6667	65.3667		51.9333	39.1333	45.2667		41.1	41.7667	41.3
79	15.36	15.78	16.4		12.1	12.48	12.18		1.6	1.52	1.58		1.26	1.38	1.32		18.432	17.9892	19.434		11.4345	12.9168	12.0582		59.74	60.0333	62.3667		64.9	65.8667	65.1667		58.6	59.5333	60.0667		61.6667	57.4333	59.5		29.5	32.8667	42.5667		28.1	21.2333	27.3667
80	15.54	17.36	17.64		12.22	14.22	14.34		1.5	1.56	1.58		1.36	1.4	1.4		17.4825	20.3112	20.9034		12.4644	14.931	15.057		59.48	62.3333	63.3333		60.7667	62.4333	63.9667		61.9667	58.5667	61.2333		59.7	63.4667	64.9667		39.5667	37.3667	39.9333		46	40.9333	44.2667
81	17.94	16.88	17.1		10.9	10.92	13.88		1.62	1.586	1.62		1.18	1.3	1.42		21.7971	20.0788	20.7765		9.6465	10.647	14.7822		63.16	60.4667	60.2333		63.3667	67.2333	65.5333		60.1667	61.2333	59.8667		63.1333	64.5333	64.6		25.6667	24.2333	26.3333		33.0667	36.3667	35.9
82	16.54	16.18	16.34		10.14	10.36	9.6		1.62	1.54	1.58		1.2	1.3	1.32		20.0961	18.6879	19.3629		9.126	10.101	9.504		55.3	54	55.6667		54.4333	60	58		50.3333	50.5333	52.7667		55.1	59.1	58.6667		27.8	29.9333	28.6333		25.3	29.6667	32.8333
83	14.82	15.86	13.92		12.02	10.38	10.94		1.5	1.48	1.46		1.42	1.26	1.32		16.6725	17.6046	15.2424		12.8013	9.8091	10.8306		63.88	59.8	60.5333		66.1	64.7333	63.5		63.7667	57.5	58.1667		64.3	63	61.6333		35	41.6	39.0333		28.1667	32.6667	34.3
84	16.22	14.84	13.76		10.54	11.74	10.68		1.68	1.56	1.52		1.38	1.42	1.26		20.4372	17.3628	15.6864		10.9089	12.5031	10.0926		65.26	64.8667	63.2333		65.8	66.2	66.6		64.3	60.2333	60.5333		57.2667	60.0667	61.8667		25.6	35.525	23.5333		28.8667	27.6	29.9
85	16.12	13.9	15.16		12.32	11.62	11.08		1.5	1.44	1.46		1.34	1.36	1.34		18.135	15.012	16.6002		12.3816	11.8524	11.1354		59.36	61.8333	60.8667		65.7667	65.6667	65.6667		59.4	59.2	59.3333		63.6667	58.2333	61.7		37.5333	31.3	48.4333		22.3333	37.4	24.0333
86	15.18	14.58	14.18		10.78	11.86	11.92		1.64	1.6	1.58		1.46	1.4	1.52		18.6714	17.496	16.8033		11.8041	12.453	13.5888		54.22	55.3333	58.3667		58.8	64.2333	61.3333		58.5	57.4	56.2		56.8333	59.4333	58.5333		36.1	35.95	32.45		34.7	28.8333	38.1667
87	15.96	15.2	15.12		11.6	10.8	10.42		1.52	1.48	1.52		1.34	1.3	1.22		18.1944	16.872	17.2368		11.658	10.53	9.5343		61.08	59.8333	59.8333		65.4667	65.8333	62.6667		59.5667	58.3333	61.6333		62.4667	61.5667	65.0333		45.0667	42.3333	38.3		47.9333	45.7667	41.1333
88	17.62	16.28	16.5		13.68	11.16	12.46		1.74	1.64	1.64		1.5	1.46	1.42		22.9941	20.0244	20.295		15.39	12.2202	13.2699		61.1	63	61.1333		64.0667	66.5	66.4667		61.1	59.7667	60		65.6667	64.7333	63.3		37.4	33.2667	32.2333		44.5	38.4667	42.2
89	19.28	15.76	17.42		13.42	12.22	11.52		1.72	1.6	1.56		1.44	1.4	1.32		24.8712	18.912	20.3814		14.4936	12.831	11.4048		62.82	58.4	61.7		63.8333	64.9667	60.3333		63.3333	58.1	60		64.0667	59.0333	53.9333		41.3667	35	35.5333		38.1	32.8667	32.4
90	19.48	18.54	17.24		11.18	11.96	10.52		1.78	1.72	1.6		1.32	1.46	1.36		26.0058	23.9166	20.688		11.0682	13.0962	10.7304		63.9	63.5667	62.3		60.5667	67.7333	66.5667		64.1	61.6667	62.1667		64.8667	64.9667	59.1667		36.6333	37.3333	38.3667		41.8	34.1	40.1
91	17.22	18.22	17.64		12.18	13.44	11.72		1.66	1.76	1.64		1.3	1.34	1.32		21.4389	24.0504	21.6972		11.8755	13.5072	11.6028		59.42	57.1	60.6667		61.2333	58.8	65.2333		58.0667	57.5667	60.8667		57.3	59.8333	60.1333		52.2	55.0333	53.8		51.5333	41.8	44.5333
92	17.32	18.94	17.92		11.9	12.8	12.54		1.6	1.7	1.6		1.32	1.36	1.42		20.784	24.1485	21.504		11.781	13.056	13.3551		62.48	59.5667	59.6		65.9667	61.4333	64.5667		61.6	59.1667	59.3333		59.5333	58.4333	61.1667		45.6667	42.4333	44.6667		40.1667	40.2	40.7333
93	17.36	15.82	18.58		13.52	11.58	12.6		1.64	1.64	1.64		1.48	1.42	1.48		21.3528	19.4586	22.8534		15.0072	12.3327	13.986		56.58	55.5667	60.6667		59.7667	62.7667	62.3		59.1667	57.3667	56.3667		57.0333	57.2333	57.1667		30.6333	37.9	36.5333		36.9	31	36.0667
94	18.84	16.46	16.72		12.92	12.08	12.16		1.66	1.6	1.66		1.44	1.36	1.28		23.4558	19.752	20.8164		13.9536	12.3216	11.6736		58.74	59.5333	59.5333		61.8667	62.6	62.6667		58.1333	54.5667	58.7667		57.0333	58.3333	62.1333		52.0667	56.4333	52.375		44.6333	37.5667	46.8
95	15.56	15.8	15.72		10.02	10.22	10.66		1.54	1.58	1.54		1.3	1.38	1.24		17.9718	18.723	18.1566		9.7695	10.5777	9.9138		58.04	56.4667	60.8667		60.8	62.0667	62.3		57.9333	59	61.0667		55.8333	57.4	60.0667		37.4667	37.7	38.2		23.9333	24.5333	31.5333
96	14.04	14.84	16.4		11.64	11.46	9.6		1.48	1.5	1.6		1.42	1.46	1.2		15.5844	16.695	19.68		12.3966	12.5487	8.64		58.2	55.8333	60.8333		59.5333	65.7	61.6		59.6667	54.6333	62.0667		55.0667	59.0333	56.6		31.075	32.4	31.3667		30.2333	31.0667	36.0667
97	14.86	14.46	16.54		9.36667	10.425	9.475		1.5	1.6	1.6		1.18	1.3	1.18		16.7175	17.352	19.848		8.2895	10.1644	8.38537		59.3	56	58.1667		59.7	63.4667	62.1667		59.4667	57.5	55.2667		53.8	56.4333	54.9		28.3333	27.4	27.2667		24.3667	18.8333	25.2
98	15.64	11.88	16.18		10.24	11.12	10.4		1.62	1.48	1.62		1.24	1.3	1.24		19.0026	13.1868	19.6587		9.5232	10.842	9.672		59.02	59.5667	60.6		62.3	61.8	59.4		61.3667	60.8	59.4		58.8	59.4667	54.4667		26.4333	27.5667	20.8667		27.1333	22.6	38.9667
99	17.32	16.26	17.04		11.06	10.96	13.3		1.72	1.68	1.6		1.32	1.3	1.42		22.3428	20.4876	20.448		10.9494	10.686	14.1645		63.36	61.8333	57.7333		63.7667	64.0333	61.3667		61.9333	57.4667	57.1		64.5	59.7333	58.8333		37.3667	37.075	33.6333		51.8	51.8667	43.7
100	16.56	16.68	16.12		11.4	10.22	11.84		1.56	1.6	1.56		1.24	1.22	1.3		19.3752	20.016	18.8604		10.602	9.3513	11.544		61.72	63.0333	60.1333		63.7	60.2	61.3333		62.0333	59.5667	61.0667		63.6333	60.8	55.9667		51.9667	40.5667	43.6		41.5333	34.0333	36.4333
101	16	15.04	15.72		10.7	9.7	12.9		1.8	1.68	1.66		1.44	1.38	1.62		21.6	18.9504	19.5714		11.556	10.0395	15.6735		57.56	57.3333	58.5667		60.9333	57.6333	61.1333		59.1	59.6333	59.2333		60.7333	59.4	59.5333		49.9667	44.2333	45.0667		33	39.2667	32.6333
102	15.42	15.1	15.86		10.38	8.7	10.06		1.64	1.58	1.64		1.36	1.22	1.36		18.9666	17.8935	19.5078		10.5876	7.9605	10.2612		63.44	63.2	61.2667		65.5	64.9	64.1333		60.5	55.7333	60.9667		61.3	56.8333	63.3		40.9667	41.8	35.9		42.0667	47.3667	30.5
103	17.46	16.72	14.5		11.44	10	10.46		1.56	1.6	1.46		1.32	1.18	1.32		20.4282	20.064	15.8775		11.3256	8.85	10.3554		59.62	60.7	59.7667		64.7	58.7	68.4333		60.0667	58.2667	58.0333		63.5667	59.1667	59.9667		39.5667	36.1667	40.1333		36.1333	47.5333	37
104	17.96	18.18	16.46		10.76	10.04	12.36		1.6	1.62	1.52		1.3	1.32	1.36		21.552	22.0887	18.7644		10.491	9.9396	12.6072		60.18	59.5667	62.2667		63.2667	58.1667	64.3667		57.9	59.2	61.9333		55.6	57.7667	57.5		38.2667	35.4333	44.4333		31.7667	38.7	42.4
105	15.32	13.88	14.44		11.52	10.12	10.44		1.46	1.44	1.38		1.26	1.26	1.34		16.7754	14.9904	14.9454		10.8864	9.5634	10.4922		61.68	59.4667	60.3667		62.3	61.8667	68.9667		58.1	59	59.1		58.5667	59.5667	63.2		35.025	33.8	35		49.4	48.8333	43.4
106	12.9	14.06	12.96		9.36	10.0333	12.14		1.48	1.62	1.48		1.36	1.28	1.52		14.319	17.0829	14.3856		9.5472	9.632	13.8396		63.76	60.3667	58.0667		63.5333	62.7333	70.8333		59.9667	59.9333	56.4		61.7333	61.9	60.6667		27.5	26.2667	24.5333		30.3667	34.5333	34.3333
107	16.88	17.42	16.34		11.48	9.92	13.34		1.72	1.6	1.54		1.28	1.16	1.46		21.7752	20.904	18.8727		11.0208	8.6304	14.6073		61.56	61.9667	60.2		61.3667	58.3667	65.9667		61.1667	59	56.5333		61.6667	58.9667	59.7667		43.6667	45.1	46.1667		33.1333	33.5	31.0667
108	14.5	16.36	17.92		11.2	11.48	14.48		1.44	1.58	1.58		1.2	1.22	1.3		15.66	19.3866	21.2352		10.08	10.5042	14.118		59.16	58.7667	59.9		62.8333	61.8	66.6333		61.2667	60.5667	60.2333		61.0333	60.1667	62		54.3	42.6333	46.2333		53.1	53.9667	53.2333
109	17.76	15.96	17.24		11.68	11.72	13.12		1.56	1.52	1.48		1.36	1.3	1.38		20.7792	18.1944	19.1364		11.9136	11.427	13.5792		60.12	58.8	58.4		60.2667	61.5333	67.6667		56.2	58.6667	60.8333		59.6667	59.99	60.9		48.4	43.5333	48.6667		47.3	49.8	52.8667
110	14.84	15.62	16.28		11.12	10.7	12.8		1.54	1.52	1.5		1.32	1.26	1.44		17.1402	17.8068	18.315		11.0088	10.1115	13.824		64.46	62	62.0667		59.9	58.8	68.3667		62.0333	60.7667	63.7		65.0667	56.7	62.3		56.7	49.0667	55.3		47.8333	42.8	44.8667
111	14.62	14.5	15.38		10.46	9.9	12.275		1.4	1.42	1.48		1.18	1.12	1.36		15.351	15.4425	17.0718		9.2571	8.316	12.5205		61.94	61.2333	60.7		63.1667	63.3	67.9333		62.8	62.6667	60.3333		59.5333	60.3	66.1333		57.0667	48.3333	57.6		44.1667	39.9	43.4
112	15.92	14.36	17.42		11.78	9.3	12.34		1.44	1.44	1.54		1.32	1.22	1.34		17.1936	15.5088	20.1201		11.6622	8.5095	12.4017		61.54	56.8667	62		65.4	63.3	65.4333		60.4667	54.2333	60		65.0333	61.5333	63.9667		54.7	54.5	57.8		48.0333	41.8333	40.9667
113	15.44	12.78	14.66		9.98	7.96	11.68		1.58	1.46	1.5		1.26	1.22	1.34		18.2964	13.9941	16.4925		9.4311	7.2834	11.7384		62.36	60.9333	64.6		65.2	65.7	67.9333		61.7667	59.3	63.5		61.9667	62.6667	57.0667		55.7333	51.6333	51.4333		35.9667	34.2333	36.7333
114	13.52	12.4	14.88		9.82	8.98	10.94		1.46	1.52	1.5		1.24	1.26	1.34		14.8044	14.136	16.74		9.1326	8.4861	10.9947		63.12	60.3333	61.9333		67.3667	64.1667	69.5667		61.6	59.4	60.2667		63.5333	63.5267	63.8667		54.4667	54.0333	53.7667		38.0333	36.4	48.4
115	14.54	14.24	16.7		11.44	9.3	11.475		1.4	1.4	1.48		1.28	1.12	1.2		15.267	14.952	18.537		10.9824	7.812	10.3275		59.5	57.1333	61.3667		63.8333	61.2333	60.6667		61.1333	57.1333	61.3		65.6	60.1667	61.6667		41.8667	43.1667	46.775		33.6333	38.3667	33.9333
116	14.2	17.26	15.24		10.66	11.34	10.675		1.48	1.58	1.5		1.22	1.26	1.28		15.762	20.4531	17.145		9.7539	10.7163	10.248		62.2	56.6667	61.4333		60.0667	60.5	67.9		61.9333	57.0333	61.2333		61.6667	57.3	60.3667		41.2	42.5	46.9		43.1	33.0333	32.8667
117	16.04	17.62	16.04		14.36	12.16	12.54		1.52	1.64	1.5		1.42	1.28	1.3		18.2856	21.6726	18.045		15.2934	11.6736	12.2265		60.06	59.4333	59.4667		64.4333	62.1667	67.7333		61.8667	57.5667	58.2		61.6	61.6667	59.5		40.9333	42.1667	37.6667		37.8333	43.5667	42.2333
118	18.44	17.88	18.82		12.55	13.78	11.94		1.6	1.5	1.66		1.4	1.4	1.28		22.128	20.115	23.4309		13.1775	14.469	11.4624		60.12	58.6667	61.9333		63.1	64.2	69.5667		58.6333	58.4	59.9333		60.2667	60.3333	59.8667		40.9333	33.7333	34.4333		50.0333	44.9	39.6667
119	15.06	13.82	14.94		12.74	11.04	11.72		1.44	1.42	1.46		1.34	1.28	1.14		16.2648	14.7183	16.3593		12.8037	10.5984	10.0206		59.38	58.3333	61.8667		60.8667	62.0667	67.1667		58	56.7	59.9		65.3	58.0333	60.4333		33.3	34.5	33.6667		42.6667	38.3333	46.3667
120	13.6	13.24	15.18		11.48	10.66	12.22		1.5	1.46	1.52		1.36	1.38	1.42		15.3	14.4978	17.3052		11.7096	11.0331	13.0143		57	56.6667	58.8		64.7	59.1667	62.2667		60.8	57.2333	59		58.1	59.2333	60.9		36.6	34.8	30.5667		34	32.5333	37.7333
121	11.12	12.62	13.72		9.88	10.975	10.7		1.54	1.58	1.52		1.42	1.4	1.42		12.8436	14.9547	15.6408		10.5222	11.5238	11.3955		59.68	60.2333	61.2		66.3667	66.6333	70.3333		61.8667	60.2667	61.8		66.1667	60.2333	61.3		50.5333	45.6	44.9333		52.0333	43.1667	45.8333
122	13.46	15.04	15.44		11.12	11.1	11.24		1.46	1.54	1.54		1.3	1.36	1.36		14.7387	17.3712	17.8332		10.842	11.322	11.4648		63.16	61.5667	61.4		62.6	64.5667	68.9		63.7667	61.3667	60.4		62.4	64.1	64.2		52.35	48.6667	42.6133		40.0333	46.1667	39.8333
123	15.34	15	14.34		12.06	11	10.675		1.66	1.58	1.58		1.4	1.5	1.38		19.0983	17.775	16.9929		12.663	12.375	11.0486		61	59.6667	60.9333		63.8667	64.5667	68.6333		64	59.9333	62.1		63.1333	60.6	61.5667		49.7	49.2667	41.8333		35	31.0333	34.9667
124	15.24	14.56	17.44		10.64	13.54	12.725		1.48	1.56	1.5		1.26	1.36	1.32		16.9164	17.0352	19.62		10.0548	13.8108	12.5978		63.46	60.1333	62.4667		66.7	66.8667	68.4667		63.4667	59.5	61.3333		62	59.6	61.5667		48.2667	40.1667	44.9		43.4	41.8333	48.4333
125	16.06	17.6	17.46		12.92	14.06	12.18		1.62	1.58	1.6		1.36	1.38	1.44		19.5129	20.856	20.952		13.1784	14.5521	13.1544		64.08	60.6333	60.3333		61.5	62.8333	65.1333		61.9667	59.3	59.8667		62.9	59.9667	58.9333		51.6333	46.5	50.9		42.9667	49.5	35.4
126	17.28	16.64	17.24		14.36	13.62	13.16		1.68	1.5	1.62		1.46	1.48	1.46		21.7728	18.72	20.9466		15.7242	15.1182	14.4102		63.56	59.6667	60.8333		61	63.6333	64.5333		63.5333	57.9667	61.3		62.4333	57.6	61.0333		51.9	44.4667	54.6333		34.7	35.0667	47.3667
127	16.42	15.72	16.58		13.04	13.64	12.68		1.62	1.62	1.62		1.44	1.4	1.44		19.9503	19.0998	20.1447		14.0832	14.322	13.6944		59.8	60.7	62.5333		68.0333	66.9333	67.6667		59.7667	58.4	60.4667		62.2667	63.9333	63.3667		37.7667	36.7667	31.4667		41.7	40.3	33.3
128	17.02	17.1	17.74		12.3	13.36	10.34		1.58	1.56	1.58		1.4	1.34	1.24		20.1687	20.007	21.0219		12.915	13.4268	9.6162		62.56	56.6333	59.7333		63.4	64.0667	66.1667		60.0667	54.1667	56.2		60.3	59.1	59.4		25.575	24.1	22.625		34.1333	30.3333	34.9667
129	16.94	16.38	16.16		12.56	12.92	11.72		1.58	1.52	1.56		1.42	1.42	1.42		20.0739	18.6732	18.9072		13.3764	13.7598	12.4818		62.38	58.3667	62.2667		63	62.6667	68.5667		60.6333	55.4333	57.2667		60.6333	63.3333	57.45		47.5667	41.9	42		35.7333	31.6333	35.7667
130	15.4	16.06	14.24		11.28	11.86	10.58		1.56	1.56	1.5		1.28	1.34	1.14		18.018	18.7902	16.02		10.8288	11.9193	9.0459		60.62	58.9333	61.4667		61.9333	64.1667	66.1667		61.4333	57.1	61.6		61.6	64.2	59.6		30.42	26.7333	34.1		42.4333	43.7333	34.8
131	13.42	14.78	12.76		11.34	11.1	11.1		1.52	1.62	1.46		1.4	1.5	1.3		15.2988	17.9577	13.9722		11.907	12.4875	10.8225		60.6	57	62.0667		62.2667	63.4333	70.3667		61.8667	59.2333	62.6333		61.8333	62.1333	62.8667		37.15	42.2667	32.025		44.6667	39.5	45.2
132	15.68	15.02	16.64		13.04	12.38	11.56		1.4	1.38	1.48		1.32	1.36	1.2		16.464	15.5457	18.4704		12.9096	12.6276	10.404		61.88	60.5333	60		62.8	64.3667	64.2		58.7667	56.6333	60.5		56.7333	59.1667	63.3		28.37	28.5667	28.1667		40.6333	39.1667	36.4
133	18.78	18.12	15.88		12.06	11.84	11.7		1.6	1.64	1.52		1.28	1.3	1.32		22.536	22.2876	18.1032		11.5776	11.544	11.583		62.08	60.8	60.5333		63.8333	60.3667	66.0667		60.4667	56.2	61.4333		64.0667	56.1	60.9667		53.1	52.3	54.2		37.0667	34.4333	39.1
134	14.88	14.52	16.68		11.1	12.58	10.58		1.58	1.5	1.54		1.3	1.32	1.3		17.6328	16.335	19.2654		10.8225	12.4542	10.3155		62.94	61.1667	62.1333		62.7	60.7333	68.0333		54.4	57.7333	53.8333		57.5333	59.5	62.1		54.9	59.1	55.8		46.5	49.2	43.1667
135	18.52	16.46	16.3		11.3	12.84	11.82		1.64	1.52	1.52		1.32	1.44	1.4		22.7796	18.7644	18.582		11.187	13.8672	12.411		64.56	61.6	64.6333		68.3667	65.3	69.8333		63.2	62	60.9667		64.7667	60.1333	60.8667		57.3667	49.4	52.1		42	42.8667	49.2333
136	16.38	15.02	15.08		12.14	13.54	10.9		1.46	1.34	1.44		1.28	1.42	1.18		17.9361	15.0951	16.2864		11.6544	14.4201	9.6465		56.82	56.9	56.0333		58.4333	58.1	63.2667		55.5333	49.9333	58.8333		62.5333	60.0667	56.1333		42.7	37.8	36.6333		34.6	49.5667	41.5333
137	12.18	14.54	14.5		11.12	10.6	10.74		1.44	1.5	1.52		1.42	1.3	1.26		13.1544	16.3575	16.53		11.8428	10.335	10.1493		59.76	59	61.4667		66.5667	66.5	70.4667		55.0667	58.4333	61.3333		69	63	63.9333		47.9667	44.6333	41.5333		47.1	41.7333	42.4333
138	16.74	16.14	15.24		11.1	13.46	13.16		1.78	1.68	1.54		1.42	1.42	1.52		22.3479	20.3364	17.6022		11.8215	14.3349	15.0024		60.92	63.5333	62.7333		64.9	62.9	70		63.9	61.1667	59.1667		60.5333	65.7333	66.1		52.4667	50.7333	56		43.8667	46.0333	40.9667
139	16.96	15.14	16.5		13.3	13.24	12		1.6	1.54	1.5		1.36	1.42	1.34		20.352	17.4867	18.5625		13.566	14.1006	12.06		58.6	60.1333	59.0667		61.6333	63.5667	64.7667		64.2667	58.2667	61.5333		63.3667	59.7667	59.4333		49.6	45.6667	47.9333		50.0333	51.1333	44.7667
140	15.4	14.18	15.88		12.55	12.2	11.16		1.62	1.34	1.6		1.5	1.42	1.38		18.711	14.2509	19.056		14.1188	12.993	11.5506		57.02	61.5667	60.3333		63.3	60.5	65		58.8333	56.3667	59.8667		59.1667	58	54.4		31.2333	24.4	21.5667		33.0667	28.7667	35.2
141	17.12	15.24	18.08		11.7	12.54	11.74		1.6	1.48	1.62		1.42	1.38	1.26		20.544	16.9164	21.9672		12.4605	12.9789	11.0943		62.36	61.6333	60.9667		64.3	62.4	64.6667		58.1	60.2667	60.9667		63.3667	60.2333	58.9333		43.1333	41.5333	46.0333		42.9667	45.4333	42.4
142	17.24	15.42	20.12		10.34	13.64	12.8		1.44	1.34	1.38		1.24	1.32	1.3		18.6192	15.4971	20.8242		9.6162	13.5036	12.48		51.98	52.3	53.4667		56.4	54.8667	56.7667		55.9333	52.9333	53.4667		54.9667	54.9	52.5667		29.9333	27.9	23.7		27.7	28.1333	29.1667
143	14.56	14.86	16.84		11.64	13.04	10.08		1.38	1.4	1.56		1.36	1.46	1.24		15.0696	15.603	19.7028		11.8728	14.2788	9.3744		53	52.3333	54.6667		53.6333	59.5333	58.0333		53.5333	49.3	54.6667		55.9333	56.9333	51.7667		27.1	31.6	29.4		28.9667	20	30.8333
144	16.26	14.24	14.78		11.2	13.78	11.26		1.42	1.42	1.48		1.22	1.4	1.34		17.3169	15.1656	16.4058		10.248	14.469	11.3163		58.86	59.4333	57.8667		60.3	68.6333	65.7333		58.3333	59.0333	57.8667		60.0667	56.6333	60.2667		36.5	32.475	30.1667		31.3	41.2333	36.6
145	14.66	16.02	16.24		11.8	13.16	9.42		1.58	1.62	1.58		1.42	1.46	1.26		17.3721	19.4643	19.2444		12.567	14.4102	8.9019		61.12	62.1333	65.2		58.4	59.0333	62.0667		61.9	64.4333	65.2		56.8333	59.9333	58.4667		49.5667	49.5333	54.3333		38.4	40.8667	42.3
146	13.86	14.34	15.86		11.02	13.66	9.48		1.58	1.44	1.56		1.32	1.42	1.26		16.4241	15.4872	18.5562		10.9098	14.5479	8.9586		60.18	59.9667	61.8333		64.8667	68	68.2333		62.9	57.6667	61.8333		65.8667	66.3667	62.9333		52.4667	46.0667	56.3333		38.1	45.8667	43.6
147	14.82	16.04	16.56		11.48	12.9	10.62		1.52	1.6	1.6		1.24	1.32	1.28		16.8948	19.248	19.872		10.6764	12.771	10.1952		62.82	60.7	61.9333		59.3	65.8333	61.7667		60.7667	60.1	61		59.5667	62.4667	60.5333		41.4	40.7	49.8667		36.8333	44.2667	42.5667
148	15.46	15.08	18.22		12.4	11.72	11.86		1.62	1.6	1.52		1.4	1.36	1.42		18.7839	18.096	20.7708		13.02	11.9544	12.6309		57.34	60.3	54.9		59.6	61.4	61.9333		58.9333	57.1333	57.9333		55.4333	59.8	62.5		32.175	39.8333	32.8333		31.0333	38.1333	33.1667
149	16.2	14.3	17.36		12.44	11.4	12.06		1.48	1.46	1.54		1.26	1.26	1.32		17.982	15.6585	20.0508		11.7558	10.773	11.9394		61.9	59.9667	62.3333		65.5333	67.3	67		62.1667	56.7333	61.8		59.3	62.3	61.7667		41.8667	42.3	45		39.7333	37.5	44.9333
150	17.06	12.98	16.06		13.64	13.34	11.24		1.54	1.36	1.56		1.5	1.4	1.28		19.7043	13.2396	18.7902		15.345	14.007	10.7904		64.28	61.1667	60.8667		65.9333	64.4667	67.7667		62.2	60.8667	59.4667		63.3333	64.2667	61.1		36.4333	37.9333	40.9		31.0667	39.1	35.4
151	18.52	15.2	18.84		12.88	15.8	13.84		1.66	1.54	1.6		1.44	1.42	1.48		23.0574	17.556	22.608		13.9104	16.827	15.3624		62.9	60.2333	58.3		62.7667	60.6	66.2333		62.0333	57.3333	54.6333		59.8667	60.1667	62.6667		40.9	39.6667	39.35		33.8667	42.0667	35.3667
152	14.34	14	15.3		12.7	12.52	10.9		1.46	1.46	1.56		1.42	1.36	1.2		15.7023	15.33	17.901		13.5255	12.7704	9.81		54.92	55	57.9667		57.6	56.7333	61.8		55.2667	52.6333	56.0667		62.4667	58.5333	55.8667		38.93	40.6	37.2667		28.9	32.3667	30.2333
153	17.3	13.22	17.1		12.74	14.08	10.58		1.68	1.44	1.66		1.44	1.56	1.3		21.798	14.2776	21.2895		13.7592	16.4736	10.3155		60.66	57.2667	60.7333		66.2667	62.4667	65.3667		56.2	57.9333	59.9667		63.2	65.6667	62.5667		44.2333	35.0667	38.9333		36.4333	47.7333	41
154	15.88	13.66	15.96		12.32	14.64	10.56		1.58	1.42	1.54		1.36	1.5	1.24		18.8178	14.5479	18.4338		12.5664	16.47	9.8208		63.7	59.8667	61.3333		65.4	66.1	69.7667		59.5	58.2333	60.4		66.3333	64.1667	59.5333		23.32	27.5667	19.075		30	40.4	45.0667
155	17.88	14.34	17.16		12.52	15.96	12.58		1.64	1.4	1.58		1.52	1.44	1.4		21.9924	15.057	20.3346		14.2728	17.2368	13.209		62.46	62.8	62.0333		64.6333	64.9333	65.3		60.9667	58.2	60.8		61.1333	63.5	63.9		32.3	35.5667	32.9667		44.8667	49.1	48.0333
156	14.74	11.36	15.98		12.34	12.975	12.02		1.46	1.3	1.58		1.4	1.3	1.32		16.1403	11.076	18.9363		12.957	12.6506	11.8998		60.02	61.7	62.2667		62.3667	62.7333	68.8		59.6333	55.6	58.7		64.6333	60.8	59.9667		37.9667	33.5667	42.3		24.5667	21.1333	29.7667
157	16.02	15.9	17.02		12.76	13.8	13.12		1.64	1.52	1.56		1.4	1.46	1.44		19.7046	18.126	19.9134		13.398	15.111	14.1696		58.24	55.8333	59.0667		60.1333	61.6333	64.3333		55.5667	55.9667	59.3667		60.0667	60.4667	61.0333		34.7667	27.5667	26.75		39.1333	40.2667	35.4333
158	16.8	13.38	16.08		11.88	12.28	10.68		1.54	1.42	1.54		1.28	1.36	1.18		19.404	14.2497	18.5724		11.4048	12.5256	9.4518		60.6	58.5667	61.9		62	63.1667	68.7667		58.8333	56.1	61.8		60.5667	60.1	58.3667		31.4667	24.8667	29.0667		35.3333	43.5	39.1
159	16.68	16.12	16.08		11.72	13.44	11.26		1.46	1.48	1.56		1.24	1.38	1.2		18.2646	17.8932	18.8136		10.8996	13.9104	10.134		60.52	60.9	60.4333		63.5	65.0333	66.3333		52.2667	59.0667	53.1667		60.2667	64.5	62.2667		33.05	28.2	37.9		41.4	43.8	50.2667
160	16.8	16.22	17.42		12.12	12.34	9.14		1.72	1.58	1.58		1.28	1.34	1.2		21.672	19.2207	20.6427		11.6352	12.4017	8.226		54.88	55.2	53.8667		54.6333	57.6	57.4667		57.9	53.3333	56.6333		53.8	59.3667	54.5667		21.05	21.1333	20.9667		32.8667	36.6333	31.1333

## Sheet: Lumai 14 and Jing 411-genotype
Line	Xwmc24	Xwmc312	Xwmx716	Xwmc59	Xcfa2219	Xgwm99	Xwmc406	Xwmc128	Xbarc187	Xbarc181	Xwmc766	Xbarc188	Xwmc830	Xwmc719	Xwmc44	Xcfd61	Xgwm337	Xcfd72	Xwmc429	Xgwm458	Xwmc216	Xgdm126	Xcfd63	Xwmc609	Xbarc62	Xwmc667	Xgwm636	Xwmc407	Xbarc212	Xgwm359	Xwmc177	Xwmc296	Xwmc644	Xwmc794	Xwmc764	Xwmc661	Xwmc154	Xbarc200	Xgwm148	Xbarc13	Xgwm47	Xwmc175	Xwmc503	Xgwm261	Xwmc112	Xwmc18	Xgwm157	Xwmc41	Xgwm539
Lumai 14	0	0	0	0	0	0	0	0	0	0	0	0	0	0	0	0	0	0	0	0	0	0	0	0	0	0	0	0	0	0	0	0	0	0	0	0	0	0	0	0	0	0	0	0	0	0	0	0	0
1	2	0	0	0	0	0	0	0	0	0	0	0	0	0	0	0	0	0	0	0	0	0	0	0	0	0	0	0	0	2	0	2	0	0	0	0	0	0	0	0	2	0	0	0	0	0	0	0	2
2	2	0	0	0	0	0	0	0	0	0	0	0	0	0	0	0	0	0	0	0	0	0	0	0	0	2	-1	2	0	2	0	0	0	0	0	0	0	0	0	0	0	0	0	0	0	0	0	0	0
3	2	-1	0	0	0	0	0	0	0	0	0	0	0	0	0	0	0	0	0	0	0	0	0	0	0	0	0	0	0	2	2	0	0	0	0	0	0	0	0	0	0	0	0	0	0	0	0	0	0
4	0	0	0	0	0	0	0	0	0	0	0	0	0	0	0	0	0	0	0	0	0	0	0	0	0	0	0	0	0	2	2	2	0	0	0	0	0	0	0	0	0	0	0	0	0	0	0	0	0
5	0	0	0	0	0	0	0	0	0	0	0	0	0	0	0	0	0	0	0	0	0	0	0	0	0	0	0	0	0	2	2	0	0	0	2	2	0	0	0	0	0	0	0	0	0	0	0	0	2
6	0	0	0	0	0	0	0	0	0	0	0	0	0	0	0	2	0	0	0	0	0	0	0	0	0	0	0	0	0	0	0	0	0	0	2	2	0	0	0	0	0	0	0	0	0	0	0	0	2
7	0	0	0	0	0	0	0	0	0	0	0	0	0	0	0	0	0	0	0	0	0	0	0	0	0	2	0	0	0	2	0	0	0	0	0	0	0	0	0	0	0	0	0	0	0	0	0	0	0
8	0	0	0	0	0	0	0	0	0	0	0	0	0	0	0	0	0	0	0	0	0	0	0	0	0	0	0	0	0	2	0	0	0	0	0	0	0	0	0	0	0	0	2	2	2	0	0	0	0
9	0	0	0	0	0	0	0	0	0	0	0	0	0	0	0	0	0	0	0	0	0	0	0	0	0	0	0	0	0	2	0	0	0	0	0	0	0	0	0	0	0	0	0	0	0	0	0	0	0
10	0	0	0	0	0	0	0	0	0	0	0	0	0	0	0	0	0	0	0	0	0	0	0	0	-1	0	2	0	0	2	0	0	0	0	0	0	0	0	0	0	0	0	0	0	0	0	0	0	0
11	0	0	0	0	0	0	0	0	0	0	0	0	0	0	0	0	2	2	0	2	0	0	0	0	0	2	2	2	2	2	2	0	0	0	0	0	0	0	0	0	0	0	0	0	0	0	0	0	0
12	2	0	0	0	0	0	0	0	0	0	0	0	0	0	0	0	2	2	0	2	0	0	0	0	0	2	0	2	2	2	2	0	0	-1	0	0	0	0	0	0	0	0	0	0	0	0	0	0	0
13	2	0	0	0	0	0	0	0	0	0	0	0	0	0	0	0	0	0	0	0	0	0	0	0	0	2	0	0	0	0	0	0	0	0	0	0	0	0	0	0	0	0	2	2	2	0	0	0	0
14	0	0	0	0	0	0	0	0	0	0	0	0	0	0	0	0	0	0	0	0	0	0	0	0	0	2	0	0	0	0	0	0	0	0	0	0	0	0	0	0	0	0	2	2	2	0	0	0	0
15	0	0	0	0	0	0	0	0	0	0	0	0	0	0	0	0	0	0	0	0	0	0	0	0	0	2	0	0	0	0	0	0	0	0	0	0	0	0	0	0	0	0	0	0	0	0	2	0	2
16	0	0	0	0	0	0	0	0	0	0	0	0	0	0	0	0	0	0	0	0	0	0	0	0	0	2	0	0	0	0	0	0	0	0	0	0	0	0	0	0	0	0	0	0	0	0	2	0	0
17	2	0	0	0	0	0	0	0	0	0	0	0	0	0	0	0	0	0	2	0	0	0	0	0	0	2	0	0	0	0	0	0	0	0	2	2	0	0	0	0	0	0	0	0	0	0	0	0	0
18	0	0	0	0	0	0	0	0	0	0	0	0	0	0	0	0	0	0	0	0	0	0	0	0	0	2	0	0	0	0	0	0	0	0	2	2	0	0	0	0	0	0	0	0	0	0	0	0	0
19	0	-1	0	0	0	0	0	0	0	0	0	0	0	0	0	0	0	0	2	0	0	0	0	0	0	2	0	0	0	0	0	0	0	0	0	0	0	0	0	0	0	0	0	0	0	0	0	0	0
20	0	0	0	0	0	0	0	0	0	0	0	0	0	0	0	0	0	0	0	0	0	0	0	0	0	2	0	0	0	0	0	0	0	0	0	0	0	0	0	0	0	0	0	0	0	0	0	0	0
21	2	0	0	-1	0	0	2	2	2	2	0	0	2	0	0	-1	0	0	2	0	0	-1	0	0	2	2	0	0	0	0	0	-1	0	0	2	0	0	0	0	0	0	0	0	0	0	0	0	2	-1
22	0	0	0	0	0	0	2	0	0	0	0	0	0	0	0	0	0	0	2	0	0	0	0	0	0	2	0	0	0	0	0	0	0	0	0	0	0	0	0	0	0	0	0	0	0	0	0	0	0
23	0	2	0	0	0	0	0	0	0	0	-1	2	0	0	0	2	0	2	0	2	0	2	0	0	2	0	0	0	-1	0	0	0	0	0	0	0	0	0	0	0	0	0	0	0	2	0	0	0	0
24	0	-1	0	-1	0	0	0	0	0	0	0	0	0	0	0	0	0	0	0	0	0	0	0	0	0	2	0	0	-1	0	0	0	2	2	0	0	0	0	0	0	0	0	0	0	0	0	0	0	0
25	0	0	0	0	0	0	0	0	0	0	0	0	0	0	0	0	0	0	0	0	0	0	0	0	0	2	0	0	0	0	0	0	2	2	0	0	0	0	0	0	0	0	0	0	0	0	0	0	0
26	2	0	0	0	0	0	0	0	0	0	0	0	0	0	0	0	0	0	0	0	0	0	-1	0	0	0	0	0	0	0	0	0	2	2	0	0	0	0	0	0	0	0	0	0	0	0	0	0	0
27	0	0	0	0	0	0	0	0	0	0	0	0	0	0	0	0	2	0	0	0	0	0	0	0	0	0	0	0	2	0	0	0	0	0	0	0	0	0	0	0	0	0	2	2	2	0	0	0	0
28	0	0	0	0	0	0	0	0	0	0	0	0	0	0	0	0	2	2	0	2	0	0	0	0	0	0	0	0	0	0	0	0	0	0	0	0	0	0	0	0	0	0	0	2	2	0	0	0	0
29	2	0	0	0	0	0	0	0	0	0	0	0	0	0	0	0	0	0	0	0	0	0	0	0	0	0	0	0	0	0	0	0	0	0	0	0	0	0	0	0	0	0	0	0	0	0	2	0	0
30	2	0	0	0	0	0	0	0	0	0	0	0	0	0	0	0	0	0	0	0	0	0	0	0	0	0	0	0	0	0	0	0	0	0	0	0	0	0	0	0	0	0	0	0	0	0	0	0	0
31	0	0	0	0	0	0	0	0	0	0	0	0	0	0	0	0	0	0	0	2	0	0	0	0	0	0	0	0	0	2	0	0	2	2	0	0	0	0	0	0	0	0	0	0	0	0	2	0	0
32	0	0	0	0	0	0	0	0	0	0	0	0	0	0	0	0	2	0	0	2	0	0	0	0	0	0	0	0	0	2	0	0	0	0	0	0	0	0	0	0	0	0	0	0	0	0	2	0	0
33	0	0	0	-1	0	0	0	0	0	0	0	0	0	0	0	2	0	0	0	0	0	0	0	0	0	0	0	0	0	2	2	2	2	2	0	0	0	0	0	0	0	0	0	0	0	0	0	0	0
34	0	0	0	0	0	0	0	0	0	0	0	0	0	0	0	2	0	0	0	0	0	0	0	0	0	0	0	0	0	2	2	2	2	2	0	0	0	0	0	0	0	0	0	0	0	0	0	0	0
35	0	0	0	-1	0	0	0	0	0	0	0	0	0	0	0	0	0	0	0	0	0	0	0	0	0	0	2	2	2	0	0	0	0	0	0	0	0	0	0	0	0	0	0	0	0	0	0	0	0
36	0	0	0	0	0	0	0	0	0	0	0	0	0	0	0	0	0	0	0	0	0	0	0	0	0	2	2	2	2	0	0	0	0	0	0	0	0	0	0	0	0	0	0	0	0	0	0	0	0
37	0	0	0	0	0	0	0	0	0	0	0	0	0	0	0	0	0	0	0	0	0	0	0	0	0	0	0	0	0	0	0	0	0	0	0	0	0	0	0	0	0	0	0	0	0	0	2	0	2
38	0	0	0	0	0	0	0	0	0	0	0	0	0	0	0	0	0	0	0	0	0	0	0	0	0	0	0	0	0	0	0	0	0	0	0	0	0	0	0	0	0	0	0	0	0	0	2	0	2
39	0	0	0	0	0	0	-1	0	0	0	0	0	0	0	0	0	0	0	0	0	0	0	0	0	0	0	0	0	0	2	2	0	0	0	0	0	0	0	0	0	2	0	0	0	0	0	0	0	0
40	0	0	0	0	0	0	-1	0	0	0	0	0	0	0	0	2	0	0	0	0	0	0	0	0	0	0	0	0	0	0	0	2	0	0	0	0	0	0	0	0	0	0	0	0	0	0	0	0	0
41	0	0	0	0	0	0	0	0	0	0	0	0	0	0	0	0	0	0	0	0	0	0	0	0	0	0	0	0	0	0	0	0	0	0	0	2	0	0	0	0	0	0	0	0	0	0	0	0	0
42	0	0	0	0	0	0	0	0	0	0	0	0	0	0	0	0	0	0	0	0	0	0	0	0	0	0	0	0	0	0	0	0	0	0	2	0	0	0	0	0	0	0	0	0	0	0	0	0	2
43	0	0	0	0	0	0	0	0	0	0	0	0	0	0	0	0	0	0	0	0	0	0	0	0	0	0	0	0	0	2	0	0	0	0	0	0	0	0	0	0	0	0	2	2	2	0	0	0	0
44	0	0	0	-1	0	0	0	0	0	0	0	0	0	0	0	0	0	0	0	0	0	0	0	0	0	0	0	0	0	2	0	0	0	0	0	0	0	0	0	0	0	0	2	2	2	0	0	0	0
45	0	0	0	0	0	0	0	0	0	0	0	0	0	0	0	0	0	0	0	0	0	0	0	0	0	0	0	0	0	0	0	0	0	0	0	0	0	0	0	0	0	0	0	0	0	0	0	0	0
46	0	0	0	0	0	0	0	0	0	0	0	0	0	0	0	0	0	0	0	0	0	0	0	0	0	0	0	0	0	0	0	0	2	2	0	0	0	0	0	0	0	0	0	0	0	0	0	0	0
47	0	0	0	0	0	0	0	0	0	0	0	0	0	0	0	0	0	0	0	0	0	0	2	0	0	0	0	0	0	0	0	0	2	2	0	0	0	0	0	0	2	0	-1	2	2	0	0	0	0
48	0	0	0	0	0	0	0	0	0	0	0	0	0	0	0	0	0	0	0	0	0	0	0	0	0	0	0	0	0	0	0	0	2	2	0	0	0	0	0	0	2	0	2	2	2	0	0	0	0
49	0	0	0	0	0	0	0	0	0	0	0	0	0	0	0	0	0	0	0	0	0	2	0	0	0	0	0	0	0	0	0	0	0	0	0	0	0	0	0	0	2	0	2	2	2	0	0	0	0
50	0	0	0	0	0	0	0	0	0	0	0	0	0	0	0	0	0	0	0	0	0	2	0	0	0	0	0	0	0	2	0	0	0	0	0	0	0	0	0	0	0	0	2	2	2	0	0	0	0
51	0	0	0	0	0	0	0	0	0	0	0	0	0	0	0	0	0	0	2	0	0	0	0	0	0	0	0	0	0	2	0	0	2	2	2	2	0	0	0	0	0	0	0	0	0	0	0	0	2
52	0	0	0	0	0	0	0	0	0	0	0	0	0	0	0	2	0	0	2	0	0	0	0	0	0	0	0	0	0	2	0	0	-1	-1	0	0	0	0	0	0	0	0	0	0	0	0	0	0	0
53	0	0	0	0	0	0	0	0	0	0	0	0	0	0	0	0	0	0	0	0	0	0	0	0	0	0	0	0	0	2	0	0	2	2	0	0	0	0	0	0	0	0	0	0	0	0	0	0	0
54	0	0	0	0	0	0	0	0	0	0	0	0	0	0	0	0	0	0	0	0	0	0	0	0	0	0	0	0	0	2	0	0	2	2	0	0	0	0	0	0	0	0	0	0	0	0	0	0	0
55	0	0	0	0	0	0	0	0	0	0	0	0	0	0	0	0	0	0	0	0	0	0	0	0	0	0	0	0	0	2	0	0	0	0	2	0	0	0	0	0	0	0	0	0	0	0	0	0	0
56	0	0	0	0	0	0	0	0	0	0	0	0	0	0	0	0	0	0	0	2	-1	0	2	0	0	0	0	0	0	0	0	0	0	0	0	0	0	0	0	0	0	0	0	0	0	0	0	0	0
57	0	0	0	-1	0	0	0	0	0	0	0	0	0	0	0	0	2	2	0	2	0	0	2	0	0	0	0	0	0	0	0	0	0	0	0	0	0	0	0	0	0	0	0	0	0	0	0	0	0
58	0	0	0	0	0	0	0	0	0	0	0	0	0	0	0	0	0	0	0	0	0	0	0	0	0	0	0	0	0	0	0	0	0	0	0	0	0	0	0	0	0	0	0	0	0	0	0	0	0
59	0	0	0	0	0	0	0	0	0	0	0	0	0	0	0	0	-1	2	0	0	0	0	0	0	0	0	0	0	0	0	0	0	0	0	0	0	0	0	0	0	0	0	0	0	0	0	0	0	0
60	0	0	0	0	0	0	0	0	0	0	0	0	0	0	0	0	0	0	0	2	0	0	0	0	0	0	0	0	0	0	0	0	0	0	0	0	0	0	0	0	0	0	0	0	0	0	0	0	0
61	0	0	0	0	0	0	0	0	0	0	0	0	0	0	0	0	2	2	0	2	0	0	0	0	0	0	0	0	0	0	0	0	0	0	0	0	0	0	0	0	0	0	0	0	0	0	0	0	2
62	0	0	0	0	0	0	0	0	0	0	0	0	0	0	0	0	2	2	0	2	0	0	0	0	0	0	0	0	0	0	0	0	0	0	0	0	0	0	0	0	0	0	0	0	0	0	0	0	0
63	0	0	0	0	0	0	0	0	0	0	0	0	0	0	0	0	0	0	0	0	0	0	0	0	0	0	0	0	0	2	2	2	2	2	0	0	0	0	0	0	2	0	0	0	0	0	0	0	0
64	0	0	0	0	0	0	0	0	0	0	0	0	-1	0	0	2	0	0	0	0	0	0	0	0	0	0	0	0	0	0	0	2	2	2	0	0	0	0	0	0	2	0	0	0	0	0	0	0	0
65	0	0	0	0	0	0	0	0	0	0	0	0	0	0	0	0	0	0	0	0	0	0	0	0	0	-1	2	2	0	0	0	0	0	0	0	0	0	0	0	0	0	0	2	2	2	0	0	0	0
66	0	0	0	0	0	0	0	0	0	0	0	0	0	0	0	0	0	0	0	0	0	0	0	0	0	0	0	0	0	0	0	0	0	0	0	0	0	0	0	0	0	0	2	2	2	0	0	0	0
67	0	0	0	0	0	0	0	2	0	0	0	0	0	0	0	0	0	0	0	0	0	0	2	0	0	0	0	0	0	0	0	0	0	0	0	0	0	0	0	0	0	0	0	0	0	0	0	0	0
68	0	0	0	0	0	0	2	2	-1	-1	0	0	0	0	0	2	0	-1	2	0	-1	0	2	2	0	0	0	0	0	0	0	-1	0	-1	2	0	2	0	0	0	0	0	0	0	0	2	2	2	2
69	0	0	0	0	0	0	0	0	0	0	0	0	0	0	0	0	0	0	0	0	0	0	0	0	0	0	0	0	0	0	0	0	0	0	0	0	0	0	0	0	0	0	0	0	0	0	0	0	0
70	0	0	0	0	0	0	0	0	0	0	0	0	0	0	0	0	0	0	0	0	0	0	0	0	0	0	0	0	0	0	0	0	0	0	0	0	0	0	0	0	0	0	0	0	0	0	0	0	0
71	0	0	0	0	0	0	0	0	0	0	0	0	0	0	0	0	0	0	2	0	0	0	0	0	0	0	0	0	0	0	0	0	0	0	0	0	0	0	0	0	0	0	0	0	0	0	0	0	0
72	0	0	0	0	0	0	0	0	0	0	0	0	0	0	0	0	0	0	2	0	0	0	0	0	0	0	0	0	0	0	0	0	0	0	0	0	0	0	0	0	0	0	0	0	0	0	0	0	0
73	0	0	0	0	0	0	0	0	0	0	0	0	0	0	0	0	0	0	0	0	0	0	0	0	0	-1	2	2	2	2	2	0	0	0	0	0	0	0	0	0	2	0	2	2	2	0	2	0	0
74	0	0	0	0	0	0	0	0	0	0	0	0	0	0	0	0	0	0	0	0	0	0	0	0	0	0	2	2	2	2	2	0	2	2	0	0	0	0	0	0	2	0	2	2	2	0	2	0	0
75	0	0	0	0	0	0	0	0	0	0	0	0	0	0	0	0	0	0	0	0	0	0	0	0	0	0	0	0	0	0	0	0	0	0	0	0	0	0	0	0	0	0	2	2	2	0	0	0	0
76	0	0	0	0	0	0	0	0	0	0	0	0	-1	0	0	0	0	0	0	0	0	0	0	0	0	0	0	0	0	0	0	0	0	0	0	0	0	0	0	0	0	0	2	2	2	0	0	0	0
77	0	0	0	0	0	0	0	0	0	0	0	0	0	0	0	0	0	0	0	0	0	0	0	0	0	0	0	0	0	0	0	0	0	0	0	0	0	0	0	0	0	0	0	0	0	0	0	0	0
78	0	0	0	0	0	0	0	0	0	0	0	0	0	0	0	0	0	0	0	0	0	0	0	0	0	0	0	0	0	0	0	0	0	0	0	0	0	0	0	0	0	0	2	2	2	0	0	0	0
79	0	0	0	0	0	0	0	0	0	0	0	0	0	0	0	0	0	0	0	0	0	0	0	0	0	0	0	0	0	2	2	0	2	2	0	0	0	0	0	0	0	0	0	0	0	0	2	0	0
80	0	0	0	0	0	0	0	0	0	0	0	0	0	0	0	0	0	0	0	0	0	0	0	0	0	0	2	0	0	2	2	0	2	2	0	0	0	0	0	0	0	0	0	0	0	0	2	0	0
81	0	0	0	0	0	0	0	0	0	0	0	0	0	0	0	0	0	0	0	0	0	2	0	0	0	0	0	0	0	0	0	0	0	0	0	0	0	0	0	0	0	0	0	0	0	0	0	0	0
82	0	0	0	0	0	0	0	0	0	0	0	0	0	0	0	0	0	0	0	0	0	2	0	0	0	0	0	0	0	0	0	0	0	0	0	0	0	0	0	0	0	0	0	0	0	0	0	0	0
83	0	0	0	0	0	0	0	0	0	0	0	0	0	0	0	0	0	0	0	0	0	2	0	0	0	0	0	0	0	0	0	0	0	0	0	0	0	0	0	-1	0	0	0	0	0	0	0	0	0
84	0	0	0	0	0	0	0	0	0	0	0	0	0	0	0	0	0	0	0	0	0	2	0	0	0	0	0	0	0	0	0	0	0	0	0	0	0	0	0	0	0	0	0	0	0	0	0	0	0
85	0	0	0	0	0	0	0	0	0	0	0	0	0	0	0	0	0	0	0	0	0	2	0	0	0	0	0	0	0	0	0	0	0	0	0	0	0	0	0	0	0	0	0	0	0	0	0	0	0
86	0	0	0	0	0	0	0	0	0	0	0	0	0	0	0	0	0	0	0	0	0	2	0	0	0	0	0	0	0	0	0	0	0	0	0	0	0	0	0	0	0	0	0	0	0	0	0	0	0
87	0	0	0	0	0	0	0	0	0	0	0	0	0	0	0	0	0	0	0	0	0	2	0	0	0	0	0	0	0	0	0	0	0	0	0	0	0	0	0	0	0	0	0	0	0	0	0	0	0
88	0	0	0	0	0	0	0	0	0	0	0	0	0	0	0	0	0	0	0	0	0	2	0	0	0	0	0	0	0	0	0	0	0	0	0	0	0	0	0	0	0	0	0	0	0	0	0	0	-1
89	0	0	0	0	0	0	0	0	0	0	0	0	0	0	0	0	0	0	0	0	0	2	0	0	0	0	0	0	0	0	0	0	2	2	0	0	0	0	0	0	0	0	0	0	0	0	0	0	0
90	0	0	0	0	0	0	0	0	0	0	0	0	0	0	0	0	0	0	0	0	0	2	0	0	0	0	0	0	0	0	0	0	2	2	0	0	0	0	0	0	0	0	0	0	0	0	0	0	0
91	0	0	0	0	0	0	0	0	0	0	0	0	0	0	0	2	0	0	0	0	0	2	0	0	0	0	0	0	0	0	0	0	0	0	0	0	0	0	0	-1	0	0	0	0	0	0	2	0	2
92	0	0	0	0	0	0	0	0	0	0	0	0	0	0	0	2	0	0	0	0	0	2	0	0	0	0	0	0	0	0	0	0	0	0	0	0	0	0	0	0	0	0	0	0	0	0	0	0	0
93	0	0	0	0	0	0	0	0	0	0	0	0	0	0	0	0	0	0	0	0	0	2	0	0	0	2	2	2	2	0	0	0	0	0	0	0	0	0	0	0	0	0	0	0	0	0	0	0	0
94	0	0	0	0	0	0	0	0	0	0	0	0	0	0	0	0	0	0	0	0	0	2	0	0	0	2	2	2	0	0	0	0	0	0	0	0	0	0	0	0	0	0	0	0	0	0	2	0	0
95	0	0	0	0	0	0	0	0	0	0	0	0	0	0	0	0	0	0	0	0	0	2	0	0	0	0	2	2	2	0	0	0	0	0	0	0	0	0	0	0	0	0	2	2	0	0	2	0	2
96	0	0	0	0	0	0	0	0	0	0	0	0	0	0	0	-1	0	0	0	0	0	2	0	0	0	2	2	2	2	0	0	0	0	0	0	0	0	0	0	0	0	0	2	2	0	0	0	0	0
97	0	0	0	0	0	0	0	0	0	0	0	0	0	0	0	0	0	0	0	0	-1	2	0	0	0	0	0	0	0	0	0	0	0	0	0	0	0	0	0	0	0	0	0	0	0	0	0	0	0
98	0	0	0	0	0	0	0	0	0	0	0	0	0	0	0	0	0	0	0	0	0	2	0	0	0	0	0	0	0	0	0	0	0	0	0	0	0	0	0	0	0	0	0	0	0	0	0	0	0
99	0	0	0	0	-1	0	0	0	0	0	0	0	0	0	0	0	0	0	0	0	0	2	0	0	0	0	0	0	0	0	0	0	0	0	0	0	0	0	0	-1	0	0	0	0	0	0	0	0	0
100	0	0	0	0	0	0	0	0	0	0	0	0	0	0	0	0	0	0	0	0	0	2	0	0	0	0	0	0	0	0	0	0	0	0	0	0	0	0	0	0	0	0	0	0	0	0	0	0	0
101	0	0	0	0	0	0	0	0	0	0	0	0	0	0	0	0	0	0	0	0	0	2	0	0	0	0	0	0	0	0	0	0	0	0	0	0	0	0	0	0	0	0	0	0	2	0	2	0	2
102	0	0	0	0	0	0	0	0	0	0	0	0	0	0	0	0	0	0	0	0	0	2	0	0	0	0	0	0	0	0	0	0	0	0	0	0	0	0	0	0	0	0	0	0	0	0	2	0	2
103	0	0	0	0	0	0	0	0	0	0	0	0	0	0	0	0	0	0	0	0	0	2	0	0	0	0	0	0	0	0	0	0	0	0	0	0	0	0	0	0	0	0	2	2	2	0	0	0	0
104	0	0	0	0	0	0	0	0	0	0	0	0	0	0	0	0	0	0	0	0	0	2	0	0	0	0	0	0	0	0	0	0	0	0	0	0	0	0	0	0	0	0	2	2	2	0	-1	0	0
105	0	0	0	2	0	0	0	0	0	0	0	0	0	-1	0	2	0	0	0	0	0	2	0	0	0	0	0	0	0	2	2	0	0	0	0	0	0	0	0	0	0	0	0	0	0	0	0	0	0
106	0	0	0	0	0	0	0	0	0	0	0	0	0	0	0	2	0	0	0	0	0	2	0	0	0	0	0	0	0	2	2	0	0	0	0	0	0	0	0	0	0	0	0	0	0	0	0	0	0
107	0	0	0	0	0	0	0	0	0	0	0	0	0	0	0	0	2	2	2	2	0	2	0	0	0	0	0	0	0	0	0	0	0	0	0	0	0	0	0	0	0	0	0	0	0	0	0	0	2
108	0	0	0	0	0	0	0	0	0	0	0	0	0	0	0	0	2	2	2	2	0	2	0	0	0	0	0	0	0	2	0	0	0	0	0	0	0	0	0	0	0	0	0	0	0	0	0	0	2
109	0	0	0	0	0	0	0	0	0	0	0	0	0	0	0	0	2	2	2	2	0	2	0	0	0	0	0	0	0	0	0	0	0	0	0	0	0	0	0	0	0	0	0	0	0	0	0	0	2
110	0	0	0	0	0	0	0	0	0	0	0	0	0	0	0	0	2	2	2	2	0	2	0	0	0	0	0	0	0	0	0	0	0	0	0	0	0	0	0	0	0	0	0	0	0	0	0	0	2
111	0	0	0	0	0	0	0	0	0	0	0	0	0	-1	0	0	2	2	2	2	0	0	0	0	0	0	0	0	0	0	0	0	0	0	2	2	0	0	0	0	0	0	0	0	0	0	0	0	0
112	0	0	0	0	0	0	0	0	0	0	0	0	0	0	0	0	2	2	2	2	0	0	0	0	0	0	0	0	0	0	0	0	0	0	2	2	0	0	0	0	0	0	0	0	0	0	0	0	0
113	0	0	0	0	0	0	0	0	0	0	0	0	0	0	0	0	0	2	2	2	0	0	0	0	0	0	0	0	0	0	0	0	0	0	0	0	0	0	0	0	0	0	0	0	0	0	0	0	0
114	0	0	0	0	0	0	0	0	0	0	0	0	0	0	0	0	2	2	2	2	0	0	0	0	0	0	0	0	0	0	0	0	0	0	0	0	0	0	0	0	0	0	0	0	0	0	0	0	0
115	0	0	0	0	0	0	0	0	0	0	0	0	0	0	0	0	2	2	2	2	0	0	0	0	0	2	2	2	2	2	2	0	0	0	0	0	0	0	0	0	0	0	0	0	0	0	2	0	0
116	0	0	0	0	0	0	0	0	0	0	0	0	0	0	0	0	2	2	2	2	0	0	0	0	0	2	2	2	2	2	0	0	0	0	0	0	0	0	0	0	0	0	0	0	0	0	2	0	0
117	0	0	0	0	0	0	0	0	0	0	0	0	0	0	0	2	0	0	0	0	0	0	0	0	0	0	0	0	0	0	0	0	0	0	0	0	0	0	0	0	0	0	0	0	0	0	0	0	0
118	0	0	0	0	0	0	0	0	0	0	0	0	0	0	0	2	0	0	0	0	0	0	0	0	0	0	0	0	0	0	0	0	0	0	0	0	0	0	0	0	0	0	0	0	0	0	0	0	0
119	0	0	0	0	0	0	0	0	0	0	0	0	0	-1	0	0	0	0	0	0	0	0	0	0	0	0	2	0	0	0	0	0	0	0	0	0	0	0	0	0	0	0	0	0	0	0	0	0	0
120	0	0	0	0	0	0	0	0	0	0	0	0	0	0	0	0	0	0	0	0	0	0	0	0	0	0	2	0	0	0	0	0	0	0	0	0	0	0	0	0	0	0	0	0	0	0	0	0	2
121	0	0	0	0	0	0	0	0	0	0	0	0	0	0	0	0	0	0	0	0	0	0	0	-1	0	0	0	0	0	0	0	0	0	0	0	0	0	0	0	0	0	0	2	2	2	0	0	0	2
122	0	0	0	0	0	0	0	0	0	0	0	0	0	0	0	0	0	0	0	0	-1	0	0	0	0	0	0	0	0	2	2	0	0	0	0	0	0	0	0	0	0	0	0	0	0	0	0	0	2
123	0	0	0	0	0	0	0	0	0	0	0	0	0	0	0	0	0	0	0	0	0	0	0	0	0	0	0	0	0	0	0	0	0	0	0	0	0	0	0	0	0	0	2	2	2	0	0	0	2
124	0	0	0	0	0	0	0	0	-1	0	0	0	0	0	0	0	0	0	0	0	0	0	0	0	0	0	0	0	0	0	2	0	0	0	0	0	0	0	0	0	0	0	0	0	0	0	0	0	2
125	0	0	0	0	0	0	0	0	0	0	0	0	0	0	0	0	2	2	2	2	0	0	0	0	0	0	0	0	0	2	2	0	0	0	0	0	0	0	0	0	0	0	2	2	2	0	0	0	0
126	0	0	0	0	0	0	0	-1	0	0	0	0	0	0	0	0	0	0	0	0	0	0	0	0	0	0	0	0	0	0	0	0	0	0	2	2	0	0	0	0	0	0	0	0	0	0	0	0	2
127	0	0	0	0	0	0	0	0	0	0	0	0	0	0	0	0	0	0	0	0	0	0	0	0	0	0	0	0	0	0	0	0	2	2	0	0	0	0	0	0	0	0	0	0	0	0	0	0	0
128	0	0	0	0	0	0	0	0	0	0	0	0	0	0	0	0	2	2	2	2	0	0	0	0	0	0	0	0	0	0	0	0	2	2	0	0	0	0	0	0	0	0	0	0	0	0	0	0	0
129	0	0	0	0	0	0	0	0	0	0	0	0	0	0	0	0	0	0	0	0	0	0	0	0	0	0	0	0	0	0	0	0	0	0	0	0	0	0	0	0	0	0	0	0	0	0	0	0	0
130	0	0	0	0	0	0	0	0	0	0	0	0	0	0	0	0	2	0	0	0	0	0	0	0	0	0	-1	0	2	0	0	0	0	0	0	0	0	0	0	0	0	0	0	0	0	0	0	0	0
131	0	0	0	0	0	0	0	0	0	0	0	0	0	0	0	0	0	0	0	0	0	0	0	0	0	0	2	2	2	0	0	0	0	0	0	0	0	0	0	0	0	0	0	0	0	0	0	0	0
132	0	2	0	0	0	0	0	0	0	0	-1	2	0	0	0	2	0	2	0	2	0	2	2	2	0	0	0	0	2	0	0	0	2	2	0	0	0	0	-1	0	0	2	0	-1	2	-1	2	0	-1
133	0	0	0	0	0	0	0	0	0	0	0	0	0	0	0	0	0	0	0	0	0	0	0	0	0	2	2	2	2	0	0	0	0	0	0	0	0	0	0	0	0	0	0	0	0	0	0	0	0
134	0	0	0	0	0	0	0	0	0	0	0	0	0	0	0	0	2	2	2	2	0	0	0	0	0	0	0	0	0	0	0	0	0	0	0	0	0	0	0	0	0	0	0	0	0	0	0	0	0
135	0	0	0	2	0	0	0	0	0	0	0	0	0	0	0	0	0	0	0	0	0	0	0	0	0	0	0	0	0	0	0	0	0	0	0	0	0	0	0	0	0	0	0	0	0	0	2	0	2
136	0	0	0	0	0	0	0	0	0	0	0	0	0	0	0	0	0	0	0	0	0	0	0	0	0	0	0	0	0	0	0	0	2	2	0	0	0	0	0	0	0	0	0	0	0	0	2	0	2
137	0	0	0	0	0	0	0	0	0	0	0	0	0	0	0	0	0	0	0	0	0	0	0	0	0	0	0	0	0	0	0	0	0	0	0	0	0	0	0	0	0	0	0	0	0	0	0	0	0
138	0	0	0	0	0	0	0	-1	-1	0	0	0	0	0	0	0	2	2	2	2	-1	0	0	0	0	0	0	0	0	2	2	0	0	0	0	0	0	0	0	0	0	0	0	0	0	0	0	0	0
139	0	0	0	0	0	0	0	0	0	0	0	0	0	0	0	0	2	2	2	2	0	0	0	0	0	0	-1	0	0	0	0	0	0	0	0	0	0	0	0	0	0	0	2	2	2	0	0	0	0
140	0	0	0	0	0	0	0	0	0	0	0	0	0	0	0	0	0	0	0	0	0	0	0	0	0	0	0	0	0	0	0	0	0	0	0	0	0	0	0	0	0	0	0	0	0	0	0	0	0
141	0	0	0	0	0	0	0	0	0	0	0	0	0	0	0	0	0	0	0	0	0	2	0	0	0	0	0	0	0	0	0	0	2	2	0	0	0	0	0	0	0	0	2	2	2	0	2	0	0
142	0	0	0	0	0	0	0	0	0	0	0	0	0	0	0	2	0	0	0	0	0	2	0	0	0	0	0	0	0	0	0	0	0	0	2	2	0	0	0	0	0	0	2	2	2	0	0	0	0
143	0	0	0	0	0	0	0	0	0	0	0	0	0	0	0	0	0	0	0	0	0	2	0	0	0	0	0	0	0	0	0	0	0	0	0	0	0	0	0	0	0	0	0	0	0	0	0	0	0
144	0	0	0	0	0	0	0	-1	0	0	0	0	0	0	0	2	0	0	0	0	0	2	0	0	0	0	0	0	0	0	0	0	0	0	0	0	0	0	2	2	0	2	0	0	0	0	0	0	0
145	0	0	0	0	0	0	0	0	0	0	0	0	0	0	0	2	0	0	0	0	0	2	0	0	0	0	0	0	0	0	0	0	2	2	2	2	0	0	0	0	0	0	2	2	0	0	0	0	0
146	0	0	0	0	0	0	0	0	0	0	0	0	0	0	0	2	0	0	0	0	0	2	0	0	0	0	0	0	0	0	0	0	2	2	2	2	0	0	0	0	0	0	2	2	0	0	0	0	0
147	0	0	0	0	0	0	0	0	0	0	0	0	0	0	0	0	0	0	0	0	0	2	0	0	0	0	0	0	0	0	0	0	0	0	0	0	0	0	0	0	0	0	0	0	0	0	0	0	0
148	0	0	0	0	0	0	0	0	0	0	0	0	0	0	0	0	0	0	0	0	0	2	0	0	0	0	0	0	0	0	0	0	0	0	0	0	0	0	0	0	0	0	0	0	0	0	0	0	0
149	0	0	0	0	0	0	0	-1	0	0	0	0	0	0	0	2	0	0	0	0	0	2	0	0	0	0	0	0	0	2	2	2	2	2	0	0	0	0	0	0	0	0	0	0	0	0	0	0	0
150	0	0	0	0	0	0	0	0	0	0	0	0	0	0	0	2	0	0	0	0	0	2	0	0	0	0	0	0	0	0	0	0	0	0	0	0	0	0	0	0	0	0	0	0	0	0	0	0	2
151	0	0	0	0	0	0	0	0	0	0	0	0	0	0	0	2	0	0	0	0	0	2	0	0	0	0	0	0	0	0	2	0	0	0	0	0	0	0	0	0	0	0	0	0	0	0	0	0	2
152	0	-1	0	0	0	0	0	0	0	0	0	0	0	0	0	2	0	0	0	0	0	2	0	0	0	0	0	0	0	0	0	0	0	0	2	2	0	0	0	0	0	0	0	0	0	0	0	0	0
153	0	0	0	0	0	0	0	0	0	0	0	0	0	0	0	0	0	0	0	0	0	0	0	0	0	0	0	0	0	0	0	0	0	0	0	0	0	0	0	0	0	0	0	0	0	0	0	0	0
154	0	0	0	0	0	0	0	0	0	0	0	0	0	0	0	2	0	0	0	0	0	2	0	0	0	0	0	0	0	2	2	0	0	0	0	0	0	0	0	0	0	0	2	2	2	0	0	0	0
155	0	0	0	0	0	0	0	0	0	0	0	0	0	0	0	0	0	0	0	0	0	2	0	0	0	0	0	0	0	0	0	0	2	2	0	0	0	0	0	0	0	0	0	0	0	0	0	0	0
156	0	-1	0	0	0	0	0	0	0	0	0	0	0	0	0	0	0	0	0	0	0	2	0	0	0	0	0	0	0	0	0	0	0	0	0	0	0	0	0	0	0	0	0	0	0	0	0	0	0
157	0	0	0	0	0	0	0	0	0	0	0	0	0	0	0	0	0	0	0	0	0	2	0	0	0	0	-1	0	0	0	0	0	0	0	0	0	0	0	0	0	0	0	0	0	0	0	0	0	0
158	0	0	0	0	0	0	0	0	0	0	0	0	2	0	0	0	0	0	0	0	0	2	0	0	0	0	0	0	0	0	0	0	0	0	0	0	0	0	0	0	0	0	0	0	0	0	0	0	0
159	2	0	0	0	0	0	0	0	2	0	-1	0	0	2	2	2	0	0	0	0	0	-1	0	0	0	2	-1	2	0	0	0	0	0	0	0	0	0	0	0	0	0	0	0	2	2	2	0	2	-1
160	0	0	0	0	0	0	0	0	0	0	0	0	0	0	0	0	0	0	0	0	0	2	0	0	0	0	0	0	2	0	0	0	2	2	0	0	0	0	0	0	0	0	0	0	2	0	0	0	0
[truncated: 107 more columns]

## Sheet: L14 and Shaanhan 8675-genotype
line	xgwm136	xbarc83	xbarc148	xwmc312	xgwm497	xwmc716	xwmc59	xbarc17	xwmc128	xwmc31	xbarc187	xbarc181	xwmc134	xbarc81	xwmc766	xwmc830	xwmc367	xbarc80	xwmc336	xcfd61	xwmc222	xwmc216	xwmc36	xwmc732	xbarc66	xbarc62	xwmc667	xwmc407	xwmc598	xwmc522	xwmc296	xwmc644	xwmc819	xbarc5	xwmc764	xwmc154	xgwm148	xwmc477	xwmc592	xbarc128	xgwm501	xwmc175	xwmc317	xcfd51	xwmc112	xgwm455	xwmc18	xcfd116	xwmc144
Lumai 14	0	0	0	0	0	0	0	0	0	0	0	0	0	0	0	0	0	0	0	0	0	0	0	0	0	0	0	0	0	0	0	0	0	0	0	0	0	0	0	0	0	0	0	0	0	0	0	0	0
1	2	0	0	0	0	0	0	0	0	0	0	0	0	0	0	0	0	0	0	0	-1	0	0	0	0	0	0	0	0	2	0	0	0	0	0	0	0	0	0	0	-1	0	0	0	0	0	0	0	0
2	0	-1	0	0	0	0	0	0	0	0	0	0	0	-1	2	0	0	0	0	0	0	0	0	0	0	0	0	0	2	-1	0	0	0	0	0	0	0	0	0	0	-1	0	0	0	0	0	0	0	0
3	2	2	0	0	0	0	0	0	0	0	0	0	2	0	0	0	0	0	0	0	0	0	0	0	0	0	0	0	0	0	0	0	0	0	0	0	0	0	0	0	0	0	0	0	0	0	0	0	0
4	0	0	0	0	0	0	0	0	0	0	0	0	2	2	-1	0	0	0	0	0	0	0	0	0	0	0	0	0	0	0	0	0	0	0	0	0	0	-1	0	0	-1	0	0	0	0	0	0	0	0
5	0	-1	0	0	0	0	0	0	0	0	0	0	-1	2	0	0	0	0	0	0	0	0	0	0	0	0	0	0	0	-1	0	0	0	2	-1	0	0	0	0	0	-1	0	0	0	0	0	0	0	0
6	-1	0	0	0	0	0	0	0	0	0	0	0	0	0	0	0	0	0	0	0	0	0	0	0	0	0	0	0	0	0	0	0	0	0	0	0	2	0	0	0	0	0	0	0	0	0	0	0	0
7	0	0	0	0	0	0	0	0	-1	0	0	0	0	2	0	0	0	0	0	0	0	0	0	0	0	0	0	0	0	0	0	0	0	0	0	0	0	0	0	0	0	0	0	0	0	0	0	0	0
8	0	0	0	0	0	-1	0	0	0	0	0	0	0	2	0	0	0	0	0	0	0	0	0	0	0	0	0	0	2	0	0	0	0	0	0	0	0	0	0	0	0	0	0	0	0	0	0	0	0
9	0	0	0	0	0	0	0	0	0	0	0	0	0	2	-1	0	0	0	0	0	0	0	0	0	0	0	0	0	0	0	0	0	0	0	0	0	0	0	0	0	0	0	0	0	0	0	0	0	0
10	0	0	0	0	0	0	0	0	0	0	0	0	0	2	0	0	0	0	0	0	0	0	0	0	0	0	0	0	0	0	0	0	0	0	0	0	0	0	0	0	0	0	0	0	0	0	0	0	0
11	0	0	0	0	0	0	0	0	0	0	0	0	0	0	0	0	0	0	0	0	0	0	0	0	0	0	0	0	0	0	0	2	0	0	0	0	0	-1	0	0	0	0	0	0	0	0	0	0	0
12	0	0	0	0	0	0	0	0	0	0	0	0	0	2	-1	0	0	0	0	0	0	0	0	0	0	0	0	0	0	0	0	2	0	0	0	0	0	0	0	0	0	0	0	0	0	0	0	0	0
13	0	0	0	0	0	0	0	0	0	0	0	0	0	0	0	0	0	0	0	0	0	0	0	0	0	0	0	0	0	0	0	0	0	0	0	0	0	0	0	0	0	0	0	0	0	0	0	0	0
14	0	0	0	0	0	0	0	0	0	0	0	0	0	0	0	0	0	0	0	0	0	0	0	0	0	0	0	0	0	0	0	0	0	0	0	0	0	0	0	0	0	0	0	0	0	0	0	0	0
15	2	0	2	0	2	0	0	0	2	2	0	2	0	0	0	0	0	0	0	0	0	0	0	0	0	0	0	0	0	0	0	0	0	0	0	0	0	0	0	0	0	0	0	0	0	0	0	0	0
16	2	0	2	0	2	0	0	0	2	2	0	2	0	0	0	0	0	0	0	0	0	0	0	0	0	0	0	0	0	0	0	0	0	0	0	0	0	0	0	0	0	0	0	0	0	0	0	0	0
17	0	0	0	0	0	0	0	0	0	0	0	0	2	0	0	0	0	0	0	0	0	0	0	0	0	0	0	0	2	0	0	0	0	2	0	0	2	2	0	0	2	0	2	0	0	0	2	0	0
18	-1	-1	0	0	0	0	0	0	0	0	0	0	-1	-1	0	0	0	-1	0	0	0	0	0	0	0	0	0	0	2	0	0	0	-1	2	-1	0	2	-1	0	0	-1	0	2	0	0	0	2	0	-1
19	-1	-1	0	0	0	0	0	0	0	0	0	0	-1	-1	0	0	0	-1	0	0	0	0	0	0	0	0	0	0	0	-1	0	0	0	0	-1	0	0	0	0	0	0	0	0	0	0	0	0	0	0
20	0	0	0	0	0	0	0	0	0	0	0	0	0	0	0	0	0	0	0	0	0	0	0	0	0	0	0	0	0	0	0	0	0	0	0	0	0	0	0	0	0	0	0	0	0	0	0	0	0
21	0	0	0	0	0	0	0	0	0	0	0	0	0	0	0	0	0	-1	0	0	0	0	0	0	0	0	0	0	0	0	0	0	0	0	0	0	0	0	0	0	0	0	0	0	0	0	0	0	0
22	0	0	0	0	0	0	0	0	0	0	0	0	0	0	0	0	0	0	0	0	-1	0	0	0	0	0	0	0	0	0	0	0	0	0	0	0	0	0	0	0	0	0	0	0	0	0	0	0	0
23	0	0	0	0	0	0	0	0	-1	0	0	0	0	2	0	0	0	0	0	0	0	0	0	0	0	0	0	0	2	0	0	0	0	0	0	0	0	0	0	0	0	0	0	0	0	0	0	0	0
24	0	0	0	0	0	0	0	0	0	0	0	0	0	0	0	0	0	0	0	0	0	0	0	0	0	0	0	0	2	0	0	0	0	0	0	0	0	0	0	0	0	0	0	0	0	0	0	0	0
25	-1	0	0	0	0	0	0	0	0	0	0	0	2	-1	0	0	0	-1	0	0	0	0	0	0	0	0	0	0	0	0	0	0	0	0	0	0	0	0	0	0	-1	0	0	0	0	0	0	0	0
26	0	0	0	0	0	0	0	0	0	0	0	0	2	0	0	0	0	0	0	0	0	0	0	0	0	0	0	0	0	0	0	0	0	0	0	0	0	0	0	0	0	0	0	0	0	0	0	0	0
27	2	2	2	0	0	0	0	0	2	2	0	2	0	0	0	0	0	0	0	0	0	0	0	0	0	0	0	0	0	0	0	0	0	0	0	0	0	0	0	0	0	0	0	0	0	0	2	0	2
28	2	0	2	0	0	0	0	0	2	2	0	2	0	2	0	0	0	0	0	0	0	0	0	0	0	0	0	0	0	0	0	0	0	0	0	0	0	0	0	0	0	0	0	0	0	0	2	0	2
29	2	2	2	0	0	0	0	0	2	2	0	2	0	0	0	0	0	0	0	0	0	0	0	0	0	0	0	0	0	0	0	0	0	0	0	0	0	0	0	0	0	0	0	0	2	0	0	0	0
30	-1	2	0	2	0	0	0	0	0	0	0	0	0	0	0	0	0	0	0	0	0	0	0	0	0	0	0	0	0	0	0	0	0	0	0	0	0	0	0	0	0	0	0	0	0	0	0	0	0
31	0	0	0	0	0	0	0	0	0	0	0	0	0	0	0	0	0	0	0	0	0	0	0	0	0	0	0	0	0	0	0	0	0	0	0	0	0	0	0	0	0	0	0	0	0	0	0	0	0
32	2	0	2	0	0	0	0	0	2	2	0	2	2	2	0	0	0	0	0	0	0	0	0	0	0	0	0	0	0	0	0	0	0	0	0	0	0	0	0	0	0	0	0	0	0	0	0	0	0
33	0	2	0	2	2	0	0	0	0	0	0	0	0	0	0	0	0	0	0	0	0	0	0	0	0	0	0	0	0	0	0	0	0	0	0	0	0	0	0	0	0	0	0	0	0	0	0	0	0
34	0	2	0	2	2	0	0	0	0	0	0	0	0	0	0	0	0	0	0	0	0	0	0	0	0	0	0	0	0	0	0	0	0	0	0	0	2	2	0	0	0	0	0	0	0	0	0	0	0
35	2	0	2	0	0	0	0	0	2	2	0	2	0	0	0	2	2	0	0	0	0	0	0	0	0	0	0	0	2	0	0	0	0	0	0	0	0	0	0	0	0	0	0	0	0	0	0	0	0
36	0	2	0	2	0	0	0	0	0	0	0	0	0	2	0	0	0	0	0	0	0	0	0	0	0	0	0	0	0	0	0	0	0	0	0	0	0	0	0	0	0	0	0	0	0	0	0	0	0
37	0	0	0	0	0	0	0	0	2	0	0	0	0	-1	0	0	0	-1	0	0	0	0	0	0	0	0	0	0	0	0	0	0	0	0	0	0	0	0	0	0	-1	0	0	0	0	0	0	0	0
38	0	2	0	0	0	0	0	0	0	0	0	0	0	0	0	0	0	0	0	0	0	0	0	0	0	0	0	0	0	0	0	0	0	0	0	0	0	0	0	0	0	0	0	0	0	0	0	0	0
39	0	0	0	0	2	0	0	0	0	0	0	0	0	0	0	0	0	0	0	0	0	0	0	0	0	0	0	0	0	0	0	0	0	2	0	0	0	0	0	0	0	0	0	0	0	0	0	0	0
40	0	0	0	0	2	0	0	0	0	0	0	0	0	0	0	0	0	0	0	0	0	0	0	0	0	0	0	0	0	0	0	0	0	2	0	0	0	0	0	0	0	0	0	0	0	0	2	0	0
41	0	0	0	0	0	0	0	0	0	0	0	0	-1	0	0	0	0	0	0	0	0	0	0	0	0	0	0	0	0	0	0	0	0	0	0	0	0	0	0	0	2	0	2	0	0	0	0	0	0
42	0	0	0	0	0	0	0	0	0	0	0	0	-1	0	0	0	0	0	0	0	0	0	0	0	0	0	0	0	0	0	0	0	0	0	0	0	-1	0	0	0	0	0	0	0	0	0	0	0	0
43	2	0	0	0	0	0	0	0	0	0	0	0	2	2	0	0	0	0	0	0	0	0	0	0	0	0	0	0	0	0	0	0	0	0	0	0	0	0	0	0	0	0	0	0	0	0	0	0	0
44	0	0	0	0	0	0	0	0	0	2	0	0	2	2	0	0	0	0	0	0	0	0	0	0	0	0	0	0	0	0	0	0	-1	0	0	0	0	0	0	0	0	0	0	0	0	0	0	0	0
45	2	0	2	0	0	0	0	2	2	2	-1	2	2	2	0	0	2	2	0	0	0	2	0	-1	0	-1	0	0	0	0	0	0	0	2	2	0	2	0	2	2	0	2	2	2	2	2	0	2	0
46	0	0	0	0	2	0	0	0	0	0	0	0	0	2	0	0	0	0	0	0	0	0	0	0	0	0	0	0	0	0	0	0	0	0	0	0	0	0	0	0	0	0	0	0	0	0	0	0	0
47	0	0	0	0	0	0	0	0	0	0	0	0	2	0	-1	0	0	0	0	0	0	0	0	0	0	0	0	0	0	0	0	0	0	0	0	0	0	0	0	0	0	0	0	0	0	0	0	0	0
48	2	0	0	0	0	0	0	0	0	0	0	0	2	0	0	0	0	0	0	0	0	0	0	0	0	0	0	0	0	0	0	0	0	0	0	0	0	0	0	0	0	0	0	0	0	0	0	0	0
49	0	0	0	0	0	0	0	0	0	0	0	0	-1	0	0	0	0	0	0	0	0	0	0	0	0	0	0	0	0	0	0	0	0	0	0	0	0	0	0	0	0	0	0	0	0	0	2	0	2
50	0	0	0	0	0	0	0	0	0	0	0	0	0	0	0	0	0	0	0	0	0	0	0	0	0	0	0	0	0	0	0	0	0	0	0	0	0	0	0	0	0	0	0	0	0	0	2	0	2
51	0	0	0	0	0	0	0	0	0	0	0	0	-1	2	0	0	0	0	0	0	0	0	0	0	0	0	0	0	0	0	0	0	0	0	0	0	0	0	0	0	0	0	0	0	0	0	0	0	0
52	0	0	0	0	0	0	0	0	0	0	0	0	0	0	0	0	0	0	0	0	0	0	0	0	0	0	0	0	0	0	0	0	0	0	0	0	0	0	0	0	0	0	0	0	0	0	0	0	0
53	0	0	0	0	0	0	0	0	0	0	0	0	2	0	0	0	0	0	0	0	0	0	0	0	0	0	0	0	0	0	0	0	0	2	0	0	2	2	0	0	0	0	0	0	0	0	2	0	2
54	2	0	0	0	0	0	0	0	0	0	0	0	-1	0	0	0	0	0	0	0	0	0	0	0	0	0	0	0	0	0	0	0	0	2	0	0	0	0	0	0	0	0	0	0	0	0	0	0	0
55	0	0	0	0	0	0	0	0	0	2	0	0	0	2	0	0	0	0	0	0	0	0	0	0	0	0	0	0	0	0	0	0	0	2	0	0	0	0	0	0	0	0	2	0	0	0	0	0	0
56	0	0	0	0	0	0	0	0	0	0	0	0	2	2	0	0	0	0	0	0	0	0	0	0	0	0	0	0	0	0	0	0	0	0	0	0	0	0	0	0	0	0	0	0	0	0	0	0	0
57	-1	-1	0	2	0	0	0	0	0	0	0	0	-1	-1	0	-1	0	-1	0	0	0	0	0	0	0	0	0	0	0	0	0	0	0	0	-1	0	0	0	0	0	-1	0	0	0	0	0	0	0	0
58	2	2	0	2	0	0	0	0	0	0	0	0	-1	-1	0	0	0	0	0	0	0	0	0	0	0	0	0	0	0	0	0	0	0	0	0	0	0	0	0	0	0	0	0	0	0	0	0	0	0
59	0	0	0	0	0	0	0	0	0	0	0	0	0	0	0	0	0	0	0	0	0	0	0	0	0	0	0	0	0	0	0	0	2	0	0	0	0	0	0	0	0	0	0	0	0	0	0	0	0
60	0	0	0	0	0	0	0	0	0	0	0	0	0	0	0	0	0	0	0	0	0	0	0	0	0	0	0	0	2	0	0	0	0	0	0	0	0	0	0	0	0	0	0	0	0	0	0	0	0
61	0	0	2	0	0	0	0	0	2	2	0	2	2	0	0	0	0	0	0	0	0	0	0	0	0	0	0	0	0	0	0	0	0	0	0	0	0	0	0	0	0	0	0	0	0	0	2	0	2
62	2	2	2	0	0	0	0	0	2	2	0	2	0	0	0	0	0	0	0	0	0	0	0	0	0	0	0	0	0	0	0	0	0	0	0	0	0	0	0	0	0	0	0	0	0	0	2	0	2
63	2	0	2	0	0	0	0	0	2	2	0	2	2	0	0	0	0	0	0	0	0	0	0	0	0	0	0	0	0	0	0	0	0	0	0	0	0	0	0	0	0	0	0	0	0	0	0	0	0
64	2	0	2	0	0	0	0	0	2	2	0	2	2	0	0	0	0	0	0	0	0	0	0	0	0	0	0	0	0	0	0	0	0	0	0	0	0	0	0	0	0	0	0	0	0	0	0	0	0
65	0	0	0	0	0	0	0	0	0	0	0	0	2	0	0	0	0	0	0	0	0	0	0	0	0	0	0	0	2	0	0	0	0	0	0	0	0	0	0	0	0	0	0	0	0	0	2	0	2
66	0	0	0	0	2	0	0	0	0	0	0	0	0	0	0	0	0	0	0	0	0	0	0	0	0	0	0	0	2	0	0	0	0	0	0	0	2	0	0	0	0	0	0	0	0	0	2	0	2
67	-1	0	0	0	0	0	0	0	0	0	0	0	0	-1	0	0	0	0	0	0	0	0	0	0	0	0	0	0	0	0	0	0	0	0	0	0	0	0	0	0	0	0	0	0	0	0	0	0	0
68	0	0	0	0	0	0	0	0	0	0	0	0	0	0	0	0	0	0	0	0	0	0	0	0	0	0	0	0	0	0	0	0	0	0	0	0	0	0	0	0	0	0	0	0	0	0	0	0	0
69	0	0	0	0	2	0	0	0	0	0	0	0	0	0	0	0	0	0	0	0	0	0	0	0	0	0	0	0	0	0	0	0	0	0	0	0	0	0	0	0	0	0	0	0	0	0	-1	0	0
70	0	2	0	2	0	0	0	0	0	0	0	0	0	0	0	0	0	0	0	0	0	0	0	0	0	0	0	0	0	0	0	0	0	2	0	0	0	0	0	0	0	0	0	0	0	0	0	0	0
71	0	2	0	2	0	0	0	0	0	0	0	0	2	0	0	0	0	0	0	0	0	0	0	0	0	0	0	0	0	0	0	0	0	0	0	0	0	2	0	0	2	0	0	0	0	0	0	0	0
72	0	2	0	2	0	0	0	0	0	0	0	0	2	0	0	0	0	0	0	0	0	0	0	0	0	0	0	0	0	0	0	0	0	2	0	0	0	2	0	0	2	0	2	0	0	0	0	0	0
73	0	0	0	0	0	0	0	0	0	0	0	0	0	-1	0	0	0	0	0	0	0	0	0	0	0	0	0	0	0	0	0	0	0	0	0	0	0	0	0	0	2	0	2	0	0	0	0	0	0
74	0	0	0	0	0	0	0	0	0	0	0	0	0	0	0	0	0	0	0	0	0	0	0	0	0	0	0	0	0	0	0	0	0	0	0	0	0	0	0	0	2	0	2	0	0	0	0	0	0
75	0	0	0	0	0	0	0	0	0	0	0	0	0	0	0	0	0	0	0	0	0	0	0	0	0	0	0	0	0	0	0	0	0	0	0	0	0	0	0	0	0	0	0	0	0	0	2	0	0
76	0	0	0	0	0	0	0	0	0	0	0	0	0	0	0	0	0	0	0	0	0	0	0	0	0	0	0	0	0	0	0	0	0	0	0	0	0	0	0	0	0	0	0	0	0	0	2	0	0
77	0	0	0	0	0	0	0	0	0	0	0	0	0	0	0	0	0	0	0	0	0	0	0	0	0	0	0	0	0	0	0	0	0	0	0	0	0	0	0	0	0	0	0	0	0	0	2	0	0
78	0	0	0	0	0	0	0	0	0	0	0	0	0	0	0	0	0	0	0	0	0	0	0	0	0	0	0	0	2	0	0	0	0	0	0	0	0	0	0	0	0	0	2	0	0	0	2	0	0
79	0	0	0	0	0	0	0	0	0	0	0	0	0	0	0	0	0	0	0	0	0	0	0	0	0	0	0	0	0	0	0	0	0	0	0	0	0	0	0	0	0	0	0	0	0	0	2	0	0
80	0	0	0	0	0	0	0	0	0	0	0	0	0	0	0	0	0	0	0	0	0	0	0	0	0	0	0	0	0	0	0	0	0	0	0	0	0	0	0	0	0	0	0	0	0	0	2	0	0
81	0	2	0	2	0	0	0	0	0	0	0	0	-1	0	0	0	0	0	0	0	0	0	0	0	0	0	0	0	0	0	0	0	0	0	0	2	2	0	-1	0	0	0	0	-1	0	0	0	0	0
82	0	2	0	2	0	0	0	0	0	0	0	0	-1	0	0	0	0	0	0	0	0	0	0	0	0	0	0	0	0	0	0	0	-1	0	0	0	2	0	-1	0	0	0	0	0	2	0	0	0	0
83	0	0	0	0	0	0	0	0	0	0	0	0	-1	0	0	0	0	0	0	0	0	0	0	0	0	0	0	0	0	0	0	0	0	0	0	0	0	0	0	0	0	0	0	0	0	0	0	0	0
84	0	2	0	0	0	0	0	0	0	0	0	0	-1	0	0	0	0	0	0	0	0	0	0	0	0	0	0	0	0	0	0	0	0	0	0	0	0	0	0	0	0	0	0	0	0	0	2	0	2
85	-1	0	0	0	0	0	0	2	0	0	0	0	0	2	2	0	0	0	0	0	0	0	0	0	0	0	0	0	2	0	0	0	0	0	2	0	0	0	0	0	0	0	0	0	0	0	0	0	0
86	-1	0	0	2	0	0	0	0	0	0	0	0	-1	2	0	0	0	0	0	0	0	0	0	0	0	2	0	0	0	0	0	0	2	2	2	0	0	0	0	0	0	0	-1	0	0	0	0	0	0
87	-1	0	0	0	0	0	0	0	0	0	0	0	-1	0	0	0	0	0	0	0	0	0	0	0	0	0	0	0	0	0	0	0	0	0	0	0	0	2	0	0	2	0	2	0	0	0	2	0	2
88	0	2	0	2	0	0	0	0	0	0	0	0	0	0	0	0	0	0	0	0	0	0	0	0	0	0	0	0	2	0	0	0	0	0	0	0	0	0	0	0	2	0	0	0	0	0	0	0	0
89	0	2	0	2	0	-1	0	0	0	0	0	0	0	0	0	0	0	0	0	0	0	0	0	0	0	0	0	0	0	0	0	0	0	0	0	0	0	0	0	0	0	0	0	0	0	0	2	0	0
90	0	0	0	2	0	0	0	0	0	0	0	0	0	0	0	0	0	0	0	0	0	0	0	0	0	0	0	0	2	0	0	0	0	0	0	0	0	0	0	0	0	0	0	0	2	0	0	0	0
91	0	0	0	2	0	0	0	0	0	0	0	0	2	0	0	0	0	0	0	0	0	0	0	0	0	0	0	0	0	0	0	0	0	0	0	0	0	0	0	0	0	0	0	0	0	0	0	0	0
92	0	0	0	2	0	0	0	0	0	0	0	0	2	0	0	0	0	0	0	0	0	0	0	0	0	0	0	0	0	0	0	0	0	0	0	0	0	0	0	0	0	0	0	0	0	0	0	0	0
93	0	0	0	2	2	0	0	-1	0	0	0	0	0	0	0	0	0	0	0	0	0	0	0	0	0	0	0	0	0	0	0	0	0	2	0	0	0	0	0	-1	0	0	0	0	0	0	0	0	0
94	0	0	0	2	2	0	0	0	0	0	0	0	0	0	0	0	0	0	0	0	0	0	0	0	0	0	0	0	0	0	0	0	0	0	0	0	0	0	0	0	0	0	0	0	0	0	0	0	0
95	0	0	0	2	0	0	0	0	0	2	0	2	0	0	0	0	0	0	0	0	0	0	0	0	0	0	0	0	0	0	0	0	0	0	0	0	0	0	0	0	0	0	0	0	0	0	0	0	0
96	0	0	2	2	0	0	0	0	0	2	0	0	0	0	0	0	0	0	0	0	0	0	0	0	0	0	0	0	0	0	0	0	0	0	0	0	0	0	0	0	0	0	0	0	2	0	0	0	0
97	0	0	2	2	0	0	0	0	2	2	0	2	0	0	0	0	0	0	0	0	0	0	0	0	0	0	0	0	0	0	0	0	0	0	0	0	0	0	0	0	0	0	0	0	0	0	0	0	0
98	0	0	2	2	0	0	0	0	2	2	0	2	0	0	0	0	0	0	0	0	0	0	0	0	0	0	0	0	0	0	0	0	0	0	0	0	0	0	0	0	0	0	0	0	0	0	0	0	0
99	0	0	0	2	0	0	0	0	0	0	0	0	2	0	0	0	0	0	0	0	0	0	0	0	0	0	0	0	0	0	0	0	0	0	0	0	0	0	0	0	0	0	0	0	0	0	0	0	0
100	0	0	0	2	0	0	0	0	0	0	0	0	2	0	0	0	0	0	0	0	0	0	0	0	0	0	0	0	2	0	0	0	0	0	0	0	0	0	0	0	0	0	0	0	0	0	0	0	0
101	2	0	0	2	0	0	0	0	0	0	0	0	2	0	2	0	0	0	0	0	0	0	0	0	0	2	0	0	0	0	0	0	2	2	2	0	0	0	0	0	0	0	2	0	0	0	0	0	0
102	2	0	2	0	0	0	0	0	2	2	0	2	0	0	0	0	0	0	0	0	0	0	0	0	0	0	0	0	2	0	0	0	0	0	0	0	0	0	0	0	0	0	0	0	0	0	0	0	0
103	0	0	0	0	0	0	0	0	0	0	0	0	0	0	0	0	0	0	0	0	0	0	0	2	0	0	0	0	0	0	0	0	0	0	0	0	0	0	0	0	0	0	0	0	0	0	0	0	0
104	0	0	0	0	0	0	0	0	0	0	0	0	0	0	0	0	0	0	0	0	0	0	0	0	0	0	0	0	0	0	0	0	0	0	0	0	0	0	0	0	0	0	0	0	0	0	0	0	0
105	0	0	0	2	2	0	0	0	0	0	0	0	0	0	0	0	0	0	0	0	0	0	0	0	0	0	0	0	0	0	0	0	0	0	0	0	0	0	0	0	0	0	0	0	0	0	-1	0	2
106	0	0	0	0	0	0	0	0	0	0	0	0	2	0	0	0	0	0	0	0	0	0	0	0	0	0	0	0	0	0	0	0	0	2	0	0	0	0	0	0	0	0	0	0	0	0	0	0	0
107	0	0	0	0	0	0	0	0	0	0	0	0	0	0	0	0	0	0	0	0	0	0	0	0	0	0	0	0	0	0	0	0	0	0	0	0	0	0	0	0	0	0	0	0	0	0	0	0	0
108	0	0	0	0	0	0	0	0	0	0	0	0	2	0	0	0	0	0	0	0	0	0	0	0	0	0	0	0	0	0	0	0	0	0	0	0	0	0	0	0	0	0	0	0	0	0	0	0	0
109	0	0	0	2	0	0	0	0	0	0	0	0	0	0	0	0	0	0	0	0	0	0	0	0	0	0	0	0	0	0	0	0	0	0	0	0	0	0	0	0	0	0	0	0	0	0	0	0	0
110	0	0	0	0	2	0	0	0	0	0	0	0	2	0	0	0	0	0	0	0	0	0	0	0	0	0	0	0	0	0	0	0	0	0	0	0	0	0	0	0	0	0	0	0	0	0	0	0	0
111	0	2	0	2	0	0	0	0	0	0	0	0	2	0	0	0	0	0	0	0	0	0	0	0	0	0	0	0	0	0	0	0	0	0	0	0	0	0	0	0	0	0	0	0	0	0	0	0	0
112	0	0	0	0	0	0	0	0	0	0	0	0	2	0	0	0	0	0	0	0	0	0	0	0	0	0	0	0	2	0	0	0	0	0	0	0	0	0	0	0	0	0	0	0	0	0	0	0	0
113	0	0	0	0	0	0	0	0	0	0	0	0	2	0	0	0	0	0	0	0	0	0	0	0	0	0	0	0	0	0	0	0	0	0	0	0	0	0	0	0	0	0	0	0	0	0	-1	0	2
114	0	0	0	0	0	0	0	0	0	0	0	0	2	0	0	0	0	0	0	0	0	0	0	0	0	0	0	0	0	0	0	0	0	0	0	0	0	0	0	0	0	0	0	0	0	0	0	0	2
115	0	0	0	0	0	0	0	0	0	0	0	0	2	0	0	0	0	0	0	0	0	0	0	0	0	0	0	0	0	0	0	0	0	0	0	0	0	0	0	0	0	0	0	0	0	0	0	0	0
116	0	2	0	2	0	0	0	0	0	0	0	0	2	0	0	0	0	0	0	0	0	0	0	0	0	0	0	0	0	0	0	0	0	0	0	0	0	0	0	-1	0	0	0	0	0	0	0	0	0
117	0	2	0	2	0	0	0	-1	0	0	0	0	2	0	0	2	0	0	0	0	0	0	0	0	0	0	0	0	0	0	0	0	0	0	0	0	-1	0	0	0	0	0	2	0	0	0	0	0	0
118	0	0	0	0	0	0	0	0	0	0	0	0	0	0	0	0	0	0	0	0	0	0	0	0	0	0	0	0	0	0	0	0	0	0	0	0	0	0	0	0	0	0	0	0	0	0	0	0	0
119	0	0	2	2	0	0	0	0	2	2	0	0	0	0	0	0	0	0	0	0	0	0	0	0	0	0	0	0	0	0	0	0	0	0	0	0	0	0	0	0	0	0	0	0	0	0	0	0	0
120	0	0	2	0	2	0	0	0	2	2	0	2	0	0	0	0	0	0	0	0	0	0	0	0	0	0	0	0	0	0	0	0	0	0	0	0	0	0	0	0	0	0	0	0	0	0	0	0	0
121	0	2	0	0	0	0	0	-1	0	0	0	0	2	0	0	0	0	0	0	0	0	0	0	0	0	0	0	0	2	0	0	0	0	2	0	0	0	0	0	0	0	0	0	0	0	0	0	0	0
122	2	0	0	0	2	0	0	-1	0	0	0	0	2	0	0	0	0	0	0	0	0	0	0	0	0	0	0	0	2	0	0	0	0	2	0	0	0	0	0	0	0	0	2	0	0	0	0	0	0
123	2	2	0	0	0	0	0	-1	0	0	0	0	2	0	0	0	0	0	0	0	0	0	0	0	0	0	0	0	0	0	0	0	0	0	0	0	0	0	0	0	0	0	0	0	0	0	0	0	0
124	0	0	0	0	0	0	0	-1	0	0	0	0	0	0	0	2	0	0	0	0	0	0	0	0	0	0	0	0	-1	0	0	0	0	0	0	0	0	0	0	0	0	0	0	0	0	0	0	0	0
125	2	0	0	0	0	0	0	-1	0	0	0	0	0	0	0	2	0	0	0	0	0	0	0	2	0	0	0	0	0	0	0	0	0	0	0	0	0	0	0	0	0	0	0	0	0	0	0	0	0
126	0	2	0	0	0	0	0	0	0	0	0	0	0	0	0	0	0	0	0	0	0	0	0	2	0	0	0	0	0	0	0	0	0	0	0	0	0	0	0	0	0	0	0	0	0	0	0	0	0
127	0	0	0	0	0	0	0	0	0	0	0	0	0	0	0	0	0	0	0	0	0	0	0	0	0	0	0	0	2	0	0	0	0	0	0	0	0	0	0	0	0	0	0	0	0	0	0	0	0
128	0	0	2	0	0	0	0	0	2	2	0	2	0	0	0	0	0	0	0	0	0	0	0	0	0	0	0	0	0	0	0	0	0	0	0	0	0	-1	0	0	0	0	0	0	0	0	0	0	0
129	0	2	0	0	0	0	0	0	0	0	0	0	0	0	0	0	0	0	0	0	0	0	0	0	0	0	0	0	0	0	0	0	0	0	0	0	2	2	0	0	0	0	2	0	0	0	0	0	0
130	0	2	0	0	0	0	0	0	2	2	0	2	0	0	0	0	0	0	0	0	0	0	0	0	0	0	0	0	0	0	0	0	0	0	0	0	0	0	0	0	0	0	0	0	0	0	0	0	0
131	0	2	0	0	0	0	0	0	0	0	0	0	2	0	0	2	0	0	0	0	0	0	0	0	0	0	0	0	-1	0	0	0	0	2	0	0	0	0	0	0	0	0	0	0	0	0	0	0	0
132	0	2	0	0	0	0	0	0	0	0	0	0	2	0	0	-1	0	0	0	0	0	0	0	0	0	0	0	0	0	0	0	0	0	0	0	0	0	0	0	0	0	0	0	0	0	0	0	0	0
133	0	0	0	0	0	0	0	0	0	0	0	0	0	0	0	0	0	0	0	0	0	0	0	0	0	0	0	0	0	0	0	0	0	0	0	0	0	0	0	0	0	0	0	0	0	0	0	0	0
134	0	0	0	0	0	0	0	0	0	0	0	0	2	0	0	0	0	0	0	0	0	0	0	0	0	0	0	0	2	0	0	0	0	0	0	0	0	0	0	0	0	0	0	0	0	0	0	0	0
135	0	0	0	0	0	0	0	0	0	0	0	0	2	0	0	0	0	0	0	0	0	0	0	0	0	0	0	0	0	0	0	0	0	0	0	0	0	0	0	0	0	0	0	0	0	0	0	0	0
136	0	0	0	0	0	0	0	0	0	0	0	0	2	0	0	0	0	0	0	0	0	0	0	0	0	0	0	0	0	0	0	0	0	2	0	0	2	2	0	0	2	0	0	0	0	0	0	0	0
137	0	2	0	0	0	0	0	0	0	0	0	0	2	0	0	0	0	0	0	0	0	0	0	0	0	0	0	0	0	0	0	0	0	2	0	0	0	0	0	0	0	0	0	0	0	0	0	0	0
138	0	0	0	0	0	0	0	0	0	0	0	0	2	0	0	0	0	0	0	0	0	0	0	0	0	0	0	0	0	0	0	0	0	0	0	0	2	2	0	0	0	0	0	0	0	0	0	0	0
139	0	0	0	0	0	0	0	0	0	0	0	0	0	0	0	0	0	0	0	0	0	0	0	0	0	0	0	0	2	0	0	0	0	0	0	0	0	0	0	0	0	0	0	0	0	0	0	0	0
140	0	0	0	0	0	0	0	0	0	0	0	0	0	0	0	0	0	0	0	0	0	0	0	0	0	0	0	0	0	0	0	0	0	0	0	0	0	0	0	0	0	0	0	0	0	0	0	0	0
141	0	0	0	0	0	0	0	0	0	0	0	0	0	0	0	0	0	0	0	0	0	0	0	2	0	0	0	0	2	0	0	0	0	0	0	0	0	0	0	0	0	0	0	0	0	0	0	0	0
142	0	0	0	0	0	0	0	0	0	0	0	0	2	0	0	0	0	0	0	0	0	0	0	0	0	0	0	0	0	0	0	0	0	0	0	0	0	0	0	0	0	0	0	0	0	0	0	0	2
143	2	2	2	2	2	2	2	2	2	2	2	2	2	0	0	0	2	0	0	0	0	2	0	0	2	2	0	0	-1	0	2	0	0	2	2	0	2	0	-1	0	0	0	-1	2	0	2	0	0	0
144	0	0	0	0	0	0	0	0	2	0	0	0	0	0	0	0	0	0	0	0	0	0	0	0	0	0	0	0	0	0	0	0	0	0	0	0	0	0	0	0	0	0	0	0	0	0	0	0	0
145	0	0	0	0	0	0	0	0	0	0	0	0	0	0	0	0	0	0	0	0	0	0	0	0	0	0	0	0	0	0	0	0	0	0	0	0	0	0	0	0	0	0	0	0	0	0	2	0	2
146	0	0	0	0	0	0	0	0	0	0	0	0	2	0	0	0	0	0	0	0	0	0	0	0	0	0	0	0	0	0	0	0	0	2	0	0	0	0	0	0	2	0	2	0	0	0	0	0	0
147	0	0	0	-1	0	0	0	-1	2	2	0	2	0	0	0	2	0	0	0	0	0	0	0	0	0	0	0	0	0	0	0	0	0	0	0	0	0	0	0	0	0	0	0	0	0	0	0	0	0
148	0	2	0	2	0	0	0	0	0	0	0	0	2	0	0	0	0	0	0	0	0	0	0	0	0	0	0	0	2	0	0	0	0	0	0	0	0	0	0	0	0	0	0	0	0	0	2	0	2
149	0	0	0	-1	0	0	0	-1	0	0	0	0	2	0	0	0	0	0	0	0	0	0	0	0	0	0	0	0	0	0	0	0	0	0	0	0	2	2	0	0	2	0	2	0	0	0	2	0	2
150	0	0	0	0	0	0	0	-1	0	0	0	0	2	0	0	2	0	0	0	0	0	0	0	0	0	0	0	0	0	0	0	0	0	0	0	0	0	0	0	0	0	0	0	0	0	0	0	0	0
151	0	0	0	2	0	0	0	0	0	0	0	0	2	0	0	0	0	0	0	0	0	0	0	0	0	0	0	0	0	0	0	0	0	0	0	0	0	0	0	0	0	0	0	0	0	0	0	0	0
152	0	0	0	-1	2	0	0	0	0	0	0	0	0	0	0	0	0	0	0	0	0	0	0	0	0	0	0	0	0	0	0	0	0	0	0	0	0	0	0	0	0	0	0	0	0	0	0	0	0
153	0	0	0	2	0	0	0	0	0	0	0	0	2	0	0	0	0	0	0	0	0	0	0	0	0	0	0	0	0	0	0	0	0	2	0	0	-1	0	0	0	2	0	0	0	0	0	0	0	0
154	0	0	0	0	2	0	0	0	0	0	0	0	0	0	0	0	0	0	0	0	0	0	0	0	0	0	0	0	0	0	0	0	0	0	0	0	2	2	0	0	0	0	0	0	0	0	0	0	0
155	0	0	0	0	0	0	0	0	0	0	0	0	0	0	0	0	0	0	0	0	0	0	0	0	0	0	0	0	0	0	0	0	0	0	0	0	2	0	0	0	0	0	0	0	0	0	0	0	0
156	0	0	0	0	0	0	0	0	0	0	0	0	-1	0	0	0	0	0	0	0	0	0	0	0	0	0	0	0	0	0	0	0	0	0	0	0	0	0	0	0	0	0	0	0	0	0	0	0	0
157	0	0	0	2	2	0	0	0	0	0	0	0	0	0	0	0	0	0	0	0	0	0	0	0	0	0	0	0	0	0	0	0	0	0	0	0	0	0	0	0	0	0	0	0	0	0	0	0	0
158	2	-1	0	0	0	0	0	0	0	0	0	0	0	0	0	0	0	0	0	0	0	0	0	0	0	0	0	0	2	0	0	0	0	0	0	0	0	0	0	0	0	0	0	0	0	0	0	0	0
159	0	0	0	0	0	0	0	0	0	0	0	0	2	0	0	0	0	0	0	0	0	0	0	0	0	0	0	0	0	0	0	0	0	0	0	0	0	0	0	0	0	0	0	0	0	0	0	0	0
160	0	0	0	0	0	0	0	2	0	0	0	0	-1	0	0	0	0	0	0	0	0	0	0	0	0	0	0	0	0	0	0	0	0	0	0	0	0	0	0	0	0	0	0	0	0	0	0	0	0
[truncated: 136 more columns]
